# Supplementary material for: Overlapping Community Compositions of Gut and Fecal Microbiomes in Lab-Reared and Field-Collected German Cockroaches
Source: Appl Environ Microbiol. 2018 Aug 17;84(17):e01037-18. doi: 10.1128/AEM.01037-18 (PMC6102980; doi:10.1128/AEM.01037-18)
Supplement: Supplemental file 2 [file zam017188703sd2.xlsx]

## Sheet: Sheet1
Number of Blattella germanica used for whole-insect analysis by location
Location	Males	Females
Lab-reared	4	5
Apartment 1	3	3
Apartment 2	0	3
Apartment 3	3	3
Apartment 4	3	3
Total	13	17	30
Number of Blattella germanica used for gut, feces analysis by location
Location	Males	Females
Lab-reared	4	5
Apartment 1	4	4
Apartment 2	4	4			Gut	33
Apartment 3	4	4			Feces	33
Apartment 4	0	0			Carcass	9	Lab-only included in the study
Total	16	17	33
0 represents the unavailability of samples for respective analysis
Total insects included in the analysis by location
Location	Males	Females
Lab-reared	8	10
Apartment 1	7	7
Apartment 2	4	7
Apartment 3	7	7
Apartment 4	3	3
Total	29	34	63
