# Supplementary material for: Overlapping Community Compositions of Gut and Fecal Microbiomes in Lab-Reared and Field-Collected German Cockroaches
Source: Appl Environ Microbiol. 2018 Aug 17;84(17):e01037-18. doi: 10.1128/AEM.01037-18 (PMC6102980; doi:10.1128/AEM.01037-18)
Supplement: Supplemental file 3 [file zam017188703sd3.xlsx]

## Sheet: Sheet1
SampleID	16S_reverse_primer_name	16S_barcode_sequence	DNA_Source	Gender	Environment	Reps	Location	SRA_runID
A1FF1	806rcbc786	GTAGCACTCATG	Fecal_material	Female	Field_Colony	Rep1	Apt1
A1FF2	806rcbc787	CACCTGTAGTAG	Fecal_material	Female	Field_Colony	Rep2	Apt1
A1FF3	806rcbc788	CACGAGCTACTC	Fecal_material	Female	Field_Colony	Rep3	Apt1
A1FF4	806rcbc789	TCTCGATAAGCG	Fecal_material	Female	Field_Colony	Rep4	Apt1
A1FM1	806rcbc790	TAGACACCGTGT	Fecal_material	Male	Field_Colony	Rep1	Apt1
A1FM2	806rcbc791	AGACAAGCTTCC	Fecal_material	Male	Field_Colony	Rep2	Apt1
A1FM3	806rcbc792	TCCGCAACCTGA	Fecal_material	Male	Field_Colony	Rep3	Apt1
A1FM4	806rcbc793	TCACTTGGTGCG	Fecal_material	Male	Field_Colony	Rep4	Apt1
A1GF1	806rcbc794	TTATGTACGGCG	Gut	Female	Field_Colony	Rep1	Apt1
A1GF2	806rcbc795	TTGGACGTCCAC	Gut	Female	Field_Colony	Rep2	Apt1
A1GF3	806rcbc796	TCCAGGGCTATA	Gut	Female	Field_Colony	Rep3	Apt1
A1GF4	806rcbc797	GCGTAGAGAGAC	Gut	Female	Field_Colony	Rep4	Apt1
A1GM1	806rcbc798	GAAACTCCTAGA	Gut	Male	Field_Colony	Rep1	Apt1
A1GM2	806rcbc799	ATCGGGCTTAAC	Gut	Male	Field_Colony	Rep2	Apt1
A1GM3	806rcbc800	TACGCCCATCAG	Gut	Male	Field_Colony	Rep3	Apt1
A1GM4	806rcbc801	AAGATCGTACTG	Gut	Male	Field_Colony	Rep4	Apt1
A1WIF1	806rcbc802	ACTCATCTTCCA	Whole_Insect	Female	Field_Colony	Rep1	Apt1
A1WIF2	806rcbc803	GAGATACAGTTC	Whole_Insect	Female	Field_Colony	Rep2	Apt1
A1WIF3	806rcbc804	GCATGCATCCCA	Whole_Insect	Female	Field_Colony	Rep3	Apt1
A1WIM1	806rcbc805	GATCTAATCGAG	Whole_Insect	Male	Field_Colony	Rep1	Apt1
A1WIM2	806rcbc806	AATCTTGCGCCG	Whole_Insect	Male	Field_Colony	Rep2	Apt1
A1WIM3	806rcbc807	GGAAATCCCATC	Whole_Insect	Male	Field_Colony	Rep3	Apt1
A2FF1	806rcbc808	GACCGTCAATAC	Fecal_material	Female	Field_Colony	Rep1	Apt2
A2FF2	806rcbc809	TTGGAACGGCTT	Fecal_material	Female	Field_Colony	Rep2	Apt2
A2FF3	806rcbc810	TCCTAGGTCCGA	Fecal_material	Female	Field_Colony	Rep3	Apt2
A2FF4	806rcbc811	TCCTCACTATCA	Fecal_material	Female	Field_Colony	Rep4	Apt2
A2FM1	806rcbc812	GCCTGCAGTACT	Fecal_material	Male	Field_Colony	Rep1	Apt2
A2FM2	806rcbc813	GCCCAAGTTCAC	Fecal_material	Male	Field_Colony	Rep2	Apt2
A2FM3	806rcbc814	ATAAAGAGGAGG	Fecal_material	Male	Field_Colony	Rep3	Apt2
A2FM4	806rcbc815	GCGCCGAATCTT	Fecal_material	Male	Field_Colony	Rep4	Apt2
A2GF1	806rcbc816	ATCCCAGCATGC	Gut	Female	Field_Colony	Rep1	Apt2
A2GF2	806rcbc817	GCTTCCAGACAA	Gut	Female	Field_Colony	Rep2	Apt2
A2GF3	806rcbc818	ACACAGTCCTGA	Gut	Female	Field_Colony	Rep3	Apt2
A2GF4	806rcbc819	ATTATACGGCGC	Gut	Female	Field_Colony	Rep4	Apt2
A2GM1	806rcbc820	ATTCAGATGGCA	Gut	Male	Field_Colony	Rep1	Apt2
A2GM2	806rcbc821	TAAACGCGACTC	Gut	Male	Field_Colony	Rep2	Apt2
A2GM3	806rcbc822	CCTCGGGTACTA	Gut	Male	Field_Colony	Rep3	Apt2
A2GM4	806rcbc823	TTCACCTGTATC	Gut	Male	Field_Colony	Rep4	Apt2
A2WIF1	806rcbc824	CTCCAGGTCATG	Whole_Insect	Female	Field_Colony	Rep1	Apt2
A2WIF2	806rcbc825	CAGGATTCGTAC	Whole_Insect	Female	Field_Colony	Rep2	Apt2
A2WIF3	806rcbc826	CGCATACGACCT	Whole_Insect	Female	Field_Colony	Rep3	Apt2
A3FF1	806rcbc827	GCCTCGTACTGA	Fecal_material	Female	Field_Colony	Rep1	Apt3
A3FF2	806rcbc828	ACCAACAGATTG	Fecal_material	Female	Field_Colony	Rep2	Apt3
A3FF3	806rcbc829	GTGGCCTACTAC	Fecal_material	Female	Field_Colony	Rep3	Apt3
A3FF4	806rcbc830	TTCCCTTCTCCG	Fecal_material	Female	Field_Colony	Rep4	Apt3
A3FM1	806rcbc831	CATTTGACGACG	Fecal_material	Male	Field_Colony	Rep1	Apt3
A3FM2	806rcbc832	AAGTGAAGCGAG	Fecal_material	Male	Field_Colony	Rep2	Apt3
A3FM3	806rcbc833	TGCCGCCGTAAT	Fecal_material	Male	Field_Colony	Rep3	Apt3
A3FM4	806rcbc834	AACCTCGGATAA	Fecal_material	Male	Field_Colony	Rep4	Apt3
A3GF1	806rcbc835	GTGCTTGTGTAG	Gut	Female	Field_Colony	Rep1	Apt3
A3GF2	806rcbc836	CAACTAGACTCG	Gut	Female	Field_Colony	Rep2	Apt3
A3GF3	806rcbc837	AGTGCCCTTGGT	Gut	Female	Field_Colony	Rep3	Apt3
A3GF4	806rcbc838	GGAACGACGTGA	Gut	Female	Field_Colony	Rep4	Apt3
A3GM1	806rcbc839	TGTCAGCTGTCG	Gut	Male	Field_Colony	Rep1	Apt3
A3GM2	806rcbc840	CTGGTGCTGAAT	Gut	Male	Field_Colony	Rep2	Apt3
A3GM3	806rcbc841	GACAGAGGTGCA	Gut	Male	Field_Colony	Rep3	Apt3
A3GM4	806rcbc842	TCAGACCAACTG	Gut	Male	Field_Colony	Rep4	Apt3
A3WIF1	806rcbc843	AGTGATGTGACT	Whole_Insect	Female	Field_Colony	Rep1	Apt3
A3WIF2	806rcbc844	CTTAGCTACTCT	Whole_Insect	Female	Field_Colony	Rep2	Apt3
A3WIF3	806rcbc845	TCGGTCCATAGC	Whole_Insect	Female	Field_Colony	Rep3	Apt3
A3WIM1	806rcbc846	CACGTTTATTCC	Whole_Insect	Male	Field_Colony	Rep1	Apt3
A3WIM2	806rcbc847	GAAACGGAAACG	Whole_Insect	Male	Field_Colony	Rep2	Apt3
A3WIM3	806rcbc848	GGTCGTGTCTTG	Whole_Insect	Male	Field_Colony	Rep3	Apt3
A4WIF1	806rcbc849	CGTCGTCTAAGA	Whole_Insect	Female	Field_Colony	Rep1	Apt4
A4WIF2	806rcbc850	CAAGCGTTGTCC	Whole_Insect	Female	Field_Colony	Rep2	Apt4
A4WIF3	806rcbc851	GACTTATGCCCG	Whole_Insect	Female	Field_Colony	Rep3	Apt4
A4WIM1	806rcbc852	GTGACGTTAGTC	Whole_Insect	Male	Field_Colony	Rep1	Apt4
A4WIM2	806rcbc853	GAGTCTTGGTAA	Whole_Insect	Male	Field_Colony	Rep2	Apt4
A4WIM3	806rcbc854	TCGTCGCCAAAC	Whole_Insect	Male	Field_Colony	Rep3	Apt4
LC1	806rcbc828	ACCAACAGATTG	Carcass	Female	Lab_Colony	Rep1	Lab
LC2	806rcbc840	CTGGTGCTGAAT	Carcass	Female	Lab_Colony	Rep2	Lab
LC3	806rcbc852	GTGACGTTAGTC	Carcass	Female	Lab_Colony	Rep3	Lab
LC4	806rcbc769	GTCGGAAATTGT	Carcass	Female	Lab_Colony	Rep4	Lab
LC5	806rcbc781	GACTCAACCAGT	Carcass	Female	Lab_Colony	Rep5	Lab
LCM1	806rcbc776	AACCCAGATGAT	Carcass	Male	Lab_Colony	Rep1	Lab
LCM2	806rcbc777	GTAGTGTCAACA	Carcass	Male	Lab_Colony	Rep2	Lab
LCM4	806rcbc781	GACTCAACCAGT	Carcass	Male	Lab_Colony	Rep4	Lab
LF1	806rcbc793	TCACTTGGTGCG	Fecal_material	Female	Lab_Colony	Rep1	Lab
LF2	806rcbc805	GATCTAATCGAG	Fecal_material	Female	Lab_Colony	Rep2	Lab
LF3	806rcbc817	GCTTCCAGACAA	Fecal_material	Female	Lab_Colony	Rep3	Lab
LF4	806rcbc829	GTGGCCTACTAC	Fecal_material	Female	Lab_Colony	Rep4	Lab
LF5	806rcbc841	GACAGAGGTGCA	Fecal_material	Female	Lab_Colony	Rep5	Lab
LFM1	806rcbc768	ACGTAACCACGT	Fecal_material	Male	Lab_Colony	Rep1	Lab
LFM2	806rcbc769	GTCGGAAATTGT	Fecal_material	Male	Lab_Colony	Rep2	Lab
LFM3	806rcbc770	TCTAACGAGTGC	Fecal_material	Male	Lab_Colony	Rep3	Lab
LFM4	806rcbc771	CATCTGGGCAAT	Fecal_material	Male	Lab_Colony	Rep4	Lab
LG1	806rcbc768	ACGTAACCACGT	Gut	Female	Lab_Colony	Rep1	Lab
LG2	806rcbc780	AATACAGACCTG	Gut	Female	Lab_Colony	Rep2	Lab
LG3	806rcbc792	TCCGCAACCTGA	Gut	Female	Lab_Colony	Rep3	Lab
LG4	806rcbc804	GCATGCATCCCA	Gut	Female	Lab_Colony	Rep4	Lab
LG5	806rcbc816	ATCCCAGCATGC	Gut	Female	Lab_Colony	Rep5	Lab
LGM1	806rcbc772	TGTCCGTGGATC	Gut	Male	Lab_Colony	Rep1	Lab
LGM2	806rcbc773	ACTCGGCCAACT	Gut	Male	Lab_Colony	Rep2	Lab
LGM3	806rcbc774	GTTGGTTGGCAT	Gut	Male	Lab_Colony	Rep3	Lab
LGM4	806rcbc775	TTCCACACGTGG	Gut	Male	Lab_Colony	Rep4	Lab
LI1	806rcbc853	GAGTCTTGGTAA	Whole_Insect	Female	Lab_Colony	Rep1	Lab
LI2	806rcbc770	TCTAACGAGTGC	Whole_Insect	Female	Lab_Colony	Rep2	Lab
LI3	806rcbc782	GGAAGAAGTAGC	Whole_Insect	Female	Lab_Colony	Rep3	Lab
LI4	806rcbc794	TTATGTACGGCG	Whole_Insect	Female	Lab_Colony	Rep4	Lab
LI5	806rcbc806	AATCTTGCGCCG	Whole_Insect	Female	Lab_Colony	Rep5	Lab
LWIM1	806rcbc782	GGAAGAAGTAGC	Whole_Insect	Male	Lab_Colony	Rep1	Lab
LWIM2	806rcbc783	ATCGATCCACAG	Whole_Insect	Male	Lab_Colony	Rep2	Lab
LWIM3	806rcbc784	ACACCGCACAAT	Whole_Insect	Male	Lab_Colony	Rep3	Lab
LWIM4	806rcbc785	GTCTCCTCCCTT	Whole_Insect	Male	Lab_Colony	Rep4	Lab
