# Supplementary material for: Overlapping Community Compositions of Gut and Fecal Microbiomes in Lab-Reared and Field-Collected German Cockroaches
Source: Appl Environ Microbiol. 2018 Aug 17;84(17):e01037-18. doi: 10.1128/AEM.01037-18 (PMC6102980; doi:10.1128/AEM.01037-18)
Supplement: Supplemental file 4 [file zam017188703sd4.xlsx]

## Sheet: Sheet1
SampleID	18S_reverse_primer_name	18S_barcode_sequence	Source	Gender	Environment	Reps	Location	SRA_runID
A1FF1	18S EukBR 0009	TGGAGGTTCTCA	Fecal_material	Female	Field_Colony	Rep1	Apt1
A1FF2	18S EukBR 0010	TGCTTGTAGGCA	Fecal_material	Female	Field_Colony	Rep2	Apt1
A1FF3	18S EukBR 0011	CTTAAATGGGCA	Fecal_material	Female	Field_Colony	Rep3	Apt1
A1FF4	18S EukBR 0012	GGTATCACCCTG	Fecal_material	Female	Field_Colony	Rep4	Apt1
A1FM1	18S EukBR 0013	CGCCTTGATAAG	Fecal_material	Male	Field_Colony	Rep1	Apt1
A1FM2	18S EukBR 0014	CGTTTATCCGTT	Fecal_material	Male	Field_Colony	Rep2	Apt1
A1FM3	18S EukBR 0015	TTGTACTCACTC	Fecal_material	Male	Field_Colony	Rep3	Apt1
A1FM4	18S EukBR 0016	GCCGCATTCGAT	Fecal_material	Male	Field_Colony	Rep4	Apt1
A1GF1	18S EukBR 0017	ACGAGACTGATT	Gut	Female	Field_Colony	Rep1	Apt1
A1GF2	18S EukBR 0018	GCTGTACGGATT	Gut	Female	Field_Colony	Rep2	Apt1
A1GF3	18S EukBR 0019	ATCACCAGGTGT	Gut	Female	Field_Colony	Rep3	Apt1
A1GF4	18S EukBR 0020	TGGTCAACGATA	Gut	Female	Field_Colony	Rep4	Apt1
A1GM1	18S EukBR 0021	ATCGCACAGTAA	Gut	Male	Field_Colony	Rep1	Apt1
A1GM2	18S EukBR 0022	GTCGTGTAGCCT	Gut	Male	Field_Colony	Rep2	Apt1
A1GM3	18S EukBR 0023	AGCGGAGGTTAG	Gut	Male	Field_Colony	Rep3	Apt1
A1GM4	18S EukBR 0024	TACAGCGCATAC	Gut	Male	Field_Colony	Rep4	Apt1
A2FF1	18S EukBR 0025	AATTGTGTCGGA	Fecal_material	Female	Field_Colony	Rep1	Apt2
A2FF2	18S EukBR 0026	TGCATACACTGG	Fecal_material	Female	Field_Colony	Rep2	Apt2
A2FF3	18S EukBR 0027	AGTCGAACGAGG	Fecal_material	Female	Field_Colony	Rep3	Apt2
A2FM1	18S EukBR 0028	ACCAGTGACTCA	Fecal_material	Male	Field_Colony	Rep1	Apt2
A2FM2	18S EukBR 0029	GAATACCAAGTC	Fecal_material	Male	Field_Colony	Rep2	Apt2
A2FM3	18S EukBR 0030	GTAGATCGTGTA	Fecal_material	Male	Field_Colony	Rep3	Apt2
A2GF1	18S EukBR 0031	TAACGTGTGTGC	Gut	Female	Field_Colony	Rep1	Apt2
A2GF2	18S EukBR 0032	CATTATGGCGTG	Gut	Female	Field_Colony	Rep2	Apt2
A2GF3	18S EukBR 0033	CCAATACGCCTG	Gut	Female	Field_Colony	Rep3	Apt2
A2GM1	18S EukBR 0034	GATCTGCGATCC	Gut	Male	Field_Colony	Rep1	Apt2
A2GM2	18S EukBR 0035	CAGCTCATCAGC	Gut	Male	Field_Colony	Rep2	Apt2
A2GM3	18S EukBR 0036	CAAACAACAGCT	Gut	Male	Field_Colony	Rep3	Apt2
A3FF1	18S EukBR 0037	GCAACACCATCC	Fecal_material	Female	Field_Colony	Rep1	Apt3
A3FF2	18S EukBR 0038	CGAGCAATCCTA	Fecal_material	Female	Field_Colony	Rep2	Apt3
A3FF3	18S EukBR 0039	AGTCGTGCACAT	Fecal_material	Female	Field_Colony	Rep3	Apt3
A3FM1	18S EukBR 0040	GTATCTGCGCGT	Fecal_material	Male	Field_Colony	Rep1	Apt3
A3FM2	18S EukBR 0041	CGAGGGAAAGTC	Fecal_material	Male	Field_Colony	Rep2	Apt3
A3FM3	18S EukBR 0042	CAAATTCGGGAT	Fecal_material	Male	Field_Colony	Rep3	Apt3
A3GF1	18S EukBR 0043	AGATTGACCAAC	Gut	Female	Field_Colony	Rep1	Apt3
A3GF2	18S EukBR 0044	AGTTACGAGCTA	Gut	Female	Field_Colony	Rep2	Apt3
A3GF3	18S EukBR 0045	GCATATGCACTG	Gut	Female	Field_Colony	Rep3	Apt3
A3GM1	18S EukBR 0046	CAACTCCCGTGA	Gut	Male	Field_Colony	Rep1	Apt3
A3GM2	18S EukBR 0047	TTGCGTTAGCAG	Gut	Male	Field_Colony	Rep2	Apt3
A3GM3	18S EukBR 0048	TACGAGCCCTAA	Gut	Male	Field_Colony	Rep3	Apt3
LF1	18s_EukBR_0006	AGTCACATCCGC	Fecal_material	Female	Lab_Colony	LF1	Lab
LF2	18s_EukBR_0007	AGCGTCTGAACT	Fecal_material	Female	Lab_Colony	LF2	Lab
LF3	18s_EukBR_0008	ATCGCGACTGCT	Fecal_material	Female	Lab_Colony	LF3	Lab
LF4	18s_EukBR_0009	TGGAGGTTCTCA	Fecal_material	Female	Lab_Colony	LF4	Lab
LF5	18s_EukBR_0010	TGCTTGTAGGCA	Fecal_material	Female	Lab_Colony	LF5	Lab
LFM1	18S EukBR 0001	TCCCTTGTCTCC	Fecal_material	Male	Lab_Colony	Rep1	Lab
LFM2	18S EukBR 0002	TGGTAGTCTGAA	Fecal_material	Male	Lab_Colony	Rep2	Lab
LFM3	18S EukBR 0003	GCATGTCGAAAT	Fecal_material	Male	Lab_Colony	Rep3	Lab
LFM4	18S EukBR 0004	CCTATGCACGGT	Fecal_material	Male	Lab_Colony	Rep4	Lab
LG1	18s_EukBR_0001	TCCCTTGTCTCC	Gut	Female	Lab_Colony	LF1	Lab
LG2	18s_EukBR_0002	TGGTAGTCTGAA	Gut	Female	Lab_Colony	LF2	Lab
LG3	18s_EukBR_0003	GCATGTCGAAAT	Gut	Female	Lab_Colony	LF3	Lab
LG4	18s_EukBR_0004	CCTATGCACGGT	Gut	Female	Lab_Colony	LF4	Lab
LG5	18s_EukBR_0005	GCGTGGTCATTA	Gut	Female	Lab_Colony	LF5	Lab
LGM1	18S EukBR 0005	GCGTGGTCATTA	Gut	Male	Lab_Colony	Rep1	Lab
LGM2	18S EukBR 0006	AGTCACATCCGC	Gut	Male	Lab_Colony	Rep2	Lab
LGM3	18S EukBR 0007	AGCGTCTGAACT	Gut	Male	Lab_Colony	Rep3	Lab
LGM4	18S EukBR 0008	ATCGCGACTGCT	Gut	Male	Lab_Colony	Rep4	Lab
LI1	18s_EukBR_0011	CTTAAATGGGCA	Whole_Insect	Female	Lab_Colony	LF6	Lab
LI2	18s_EukBR_0012	GGTATCACCCTG	Whole_Insect	Female	Lab_Colony	LF7	Lab
LI3	18s_EukBR_0013	CGCCTTGATAAG	Whole_Insect	Female	Lab_Colony	LF8	Lab
LI4	18s_EukBR_0014	CGTTTATCCGTT	Whole_Insect	Female	Lab_Colony	LF9	Lab
LI5	18s_EukBR_0015	TTGTACTCACTC	Whole_Insect	Female	Lab_Colony	LF10	Lab
