# Supplementary material for: Overlapping Community Compositions of Gut and Fecal Microbiomes in Lab-Reared and Field-Collected German Cockroaches
Source: Appl Environ Microbiol. 2018 Aug 17;84(17):e01037-18. doi: 10.1128/AEM.01037-18 (PMC6102980; doi:10.1128/AEM.01037-18)
Supplement: Supplemental file 5 [file zam017188703sd5.xlsx]

## Sheet: Sheet1
Num samples	101
Num observations	6425
Total count	27372807
Table density (fraction of non-zero values)	0.293
Counts/sample summary
Min	59173
Max	596608
Median	267520
Mean	271018
Std. dev.	64962.9
Sample Metadata Categories	None provided
Observation Metadata Categories	taxonomy
Counts/sample detail
A3WIM3	59173
A1WIF1	127147
LC3	135449
A1WIF2	171709
A3GF4	176343
A3FF1	181436
A3WIM2	186436
A3GM1	188422
A4WIM3	190856
A4WIM2	199780
A2FM4	202388
A4WIM1	208453
A2WIF2	212535
A1FF1	212825
A2FF1	213149
A2FM1	218782
A3GF2	222012
LG5	224545
A1FF3	225603
LC5	226537
LFM3	230442
A1FM3	231931
A2FM2	232243
A1GF2	232701
A1FF4	233592
A2FM3	234062
LFM1	234479
A2FF3	235349
A3FF3	238281
A3GF1	240268
A2GF4	242097
LGM4	243475
LFM4	243961
A3GM2	245613
A1WIM3	245898
A1GM1	245957
A1GM3	246391
A1GF3	247786
LGM2	249670
A3GF3	250197
A1WIM2	254722
A2GF3	255469
LWIM1	256614
A1GF4	256825
A3FM3	259690
A3GM3	260978
A1GF1	262724
LGM1	263843
LGM3	264965
LFM2	265539
LCM4	267520
LC2	273543
A3FM2	277756
A2GF2	278531
A1FF2	278955
A2FF4	279373
A2GM4	280461
A3FM1	282308
A2FF2	282328
A4WIF1	282866
A2GF1	284875
A1FM2	285527
LWIM3	286746
A1WIF3	287010
A1FM4	287253
LI3	289587
LG3	290735
A3GM4	291938
A3FM4	294387
A3FF4	297167
A3FF2	299739
A4WIF2	300092
LWIM4	301129
LWIM2	301330
A1GM2	307956
LF3	308047
A1GM4	308374
LF1	309056
A2GM1	309099
LI5	313788
A2WIF1	313801
LI2	317455
LF2	319615
LF4	322653
LG4	324088
LG1	325939
LC4	325979
A4WIF3	327891
LCM2	328192
LF5	328939
LG2	333294
A3WIF3	333831
LC1	335544
A3WIF2	336003
LI4	357195
A2GM3	367483
A2GM2	374141
A1WIM1	374264
LCM1	400203
A3WIF1	402871
A2WIF3	596608

## Sheet: Sheet2
Num samples: 101
Num observations: 6425
Total count: 27372807
Table density (fraction of non-zero values): 0.293
Counts/sample summary:
Min: 59173.0
Max: 596608.0
Median: 267520.000
Mean: 271017.891
Std. dev.: 64962.916
Sample Metadata Categories: None provided
Observation Metadata Categories: taxonomy
Counts/sample detail:
A3WIM3: 59173.0
A1WIF1: 127147.0
LC3: 135449.0
A1WIF2: 171709.0
A3GF4: 176343.0
A3FF1: 181436.0
A3WIM2: 186436.0
A3GM1: 188422.0
A4WIM3: 190856.0
A4WIM2: 199780.0
A2FM4: 202388.0
A4WIM1: 208453.0
A2WIF2: 212535.0
A1FF1: 212825.0
A2FF1: 213149.0
A2FM1: 218782.0
A3GF2: 222012.0
LG5: 224545.0
A1FF3: 225603.0
LC5: 226537.0
LFM3: 230442.0
A1FM3: 231931.0
A2FM2: 232243.0
A1GF2: 232701.0
A1FF4: 233592.0
A2FM3: 234062.0
LFM1: 234479.0
A2FF3: 235349.0
A3FF3: 238281.0
A3GF1: 240268.0
A2GF4: 242097.0
LGM4: 243475.0
LFM4: 243961.0
A3GM2: 245613.0
A1WIM3: 245898.0
A1GM1: 245957.0
A1GM3: 246391.0
A1GF3: 247786.0
LGM2: 249670.0
A3GF3: 250197.0
A1WIM2: 254722.0
A2GF3: 255469.0
LWIM1: 256614.0
A1GF4: 256825.0
A3FM3: 259690.0
A3GM3: 260978.0
A1GF1: 262724.0
LGM1: 263843.0
LGM3: 264965.0
LFM2: 265539.0
LCM4: 267520.0
LC2: 273543.0
A3FM2: 277756.0
A2GF2: 278531.0
A1FF2: 278955.0
A2FF4: 279373.0
A2GM4: 280461.0
A3FM1: 282308.0
A2FF2: 282328.0
A4WIF1: 282866.0
A2GF1: 284875.0
A1FM2: 285527.0
LWIM3: 286746.0
A1WIF3: 287010.0
A1FM4: 287253.0
LI3: 289587.0
LG3: 290735.0
A3GM4: 291938.0
A3FM4: 294387.0
A3FF4: 297167.0
A3FF2: 299739.0
A4WIF2: 300092.0
LWIM4: 301129.0
LWIM2: 301330.0
A1GM2: 307956.0
LF3: 308047.0
A1GM4: 308374.0
LF1: 309056.0
A2GM1: 309099.0
LI5: 313788.0
A2WIF1: 313801.0
LI2: 317455.0
LF2: 319615.0
LF4: 322653.0
LG4: 324088.0
LG1: 325939.0
LC4: 325979.0
A4WIF3: 327891.0
LCM2: 328192.0
LF5: 328939.0
LG2: 333294.0
A3WIF3: 333831.0
LC1: 335544.0
A3WIF2: 336003.0
LI4: 357195.0
A2GM3: 367483.0
A2GM2: 374141.0
A1WIM1: 374264.0
LCM1: 400203.0
A3WIF1: 402871.0
A2WIF3: 596608.0
