# Supplementary material for: Overlapping Community Compositions of Gut and Fecal Microbiomes in Lab-Reared and Field-Collected German Cockroaches
Source: Appl Environ Microbiol. 2018 Aug 17;84(17):e01037-18. doi: 10.1128/AEM.01037-18 (PMC6102980; doi:10.1128/AEM.01037-18)
Supplement: Supplemental file 6 [file zam017188703sd6.xlsx]

## Sheet: 16S_otu_table_L6
		Lab										Apartment 1									Apartment 2									Apartment 3
# Constructed from biom file		Males				Females						Males				Females					Males				Females					Males				Females
#OTU ID		LGM1	LGM2	LGM3	LGM4	LGF1	LGF2	LGF3	LGF4	LGF5		A1GM1	A1GM2	A1GM3	A1GM4	A1GF1	A1GF2	A1GF3	A1GF4		A2GM1	A2GM2	A2GM3	A2GM4	A2GF1	A2GF2	A2GF3	A2GF4		A3GM1	A3GM2	A3GM3	A3GM4	A3GF1	A3GF2	A3GF3	A3GF4
No blast hit;Other;Other;Other;Other;Other		0.0285954	0.00473672	0.026033	0.0412704	0.00221785	0.00110276	0.00474852	0.00177596	0.00727203		0.0176455	0.00179598	1.03862e-05	0.000226282	0.0044292	0.00672806	0.0149725	0.00129544		0.00274557	0.0156075	0.00284432	0.0025001	0.00859313	0.00282136	0.00125614	0.0117924		0.000582594	1.24233e-05	6.14837e-05	0.00103441	0.000416416	0.000927603	0.000907923	6.95979e-05
k__Archaea;p__Euryarchaeota;c__Methanobacteria;o__Methanobacteriales;f__Methanobacteriaceae;g__Methanobrevibacter		0	0	0	0	0	0	0	0	0		0.000261511	0	0	0	0	0.0016182	4.04554e-06	0.00014027		0	0	0	0	0	0	0	0		0	0	0	0	0	0	0	0
k__Archaea;p__Euryarchaeota;c__Methanomicrobia;o__Methanosarcinales;f__Methanosarcinaceae;g__Methanimicrococcus		0	0	0	0	3.09324e-06	0	0	0	0		0.0301638	0	5.19308e-06	0	4.62338e-06	0.000154114	0.00766629	0.0266679		0	0	0	0	0	0	0	1.25118e-05		0	0	0	0	0	0	0	5.79982e-06
k__Bacteria;p__Actinobacteria;c__Actinobacteria;o__Actinomycetales;f__Cellulomonadaceae;g__Cellulomonas		0	6.00345e-06	0	5.11088e-06	0	0	0	0	0		4.28706e-06	5.8747e-05	0	0	0.000157195	0	0	8.2512e-06		0	0	0	0	1.84798e-05	0	7.52179e-06	0		0	0	0	0	0	0	0	0
k__Bacteria;p__Actinobacteria;c__Actinobacteria;o__Actinomycetales;f__Cellulomonadaceae;g__Demequina		5.12188e-06	0	0	0	0	0	0	0	0		4.28706e-06	0	0	4.11421e-06	1.84935e-05	0	0	4.1256e-06		0	0	0	0	0	0	0	6.2559e-06		0	0	0	0	0	0	0	0
k__Bacteria;p__Actinobacteria;c__Actinobacteria;o__Actinomycetales;f__Corynebacteriaceae;g__Corynebacterium		0	0	0	0	6.18647e-06	6.02602e-06	6.88191e-06	0	0		0	0	3.63516e-05	4.93705e-05	4.62338e-06	0.000958399	0	0		0	0	0.000250969	0.000157717	0	1.43947e-05	0	0		2.28468e-05	0	0	0	0	0.000518076	0	0
k__Bacteria;p__Actinobacteria;c__Actinobacteria;o__Actinomycetales;f__Dermabacteraceae;g__		0	0	0	0	0	0	0	0	0		0	0	0	0	0	0	0	0		0	0	0	0	0	0	0	0		0	0	0.000208099	0	0	0	0	0
k__Bacteria;p__Actinobacteria;c__Actinobacteria;o__Actinomycetales;f__Micrococcaceae;g__		0	0	0	0	0	0	0	0	0		0	0	1.55792e-05	0	0	0	0	0		0	0	0	0	0	0	0	0		0.00227326	0	3.78362e-05	0	0	0	0	0
k__Bacteria;p__Actinobacteria;c__Actinobacteria;o__Actinomycetales;f__Tsukamurellaceae;g__Tsukamurella		0	0	0	0	0	0	0	0	0		8.57412e-06	0.00130922	0.00244594	1.23426e-05	0	0	0	0		0	0	0.00309528	0	0	0	0	1.25118e-05		0	0	1.89181e-05	8.30546e-05	4.84205e-06	0.000138154	4.99358e-05	0
k__Bacteria;p__Actinobacteria;c__Actinobacteria;o__Bifidobacteriales;f__Bifidobacteriaceae;g__Bifidobacterium		0	0	0	0	0	3.01301e-06	6.88191e-06	6.18802e-06	0		0	0	0	0	0	0	0	0		0	0	0	0	0	0	0	0		0	0	0	0	0	0	0	0
k__Bacteria;p__Actinobacteria;c__Coriobacteriia;o__Coriobacteriales;f__Coriobacteriaceae;g__		0.000824622	0.000384221	0.000663955	0.000398649	0.000117543	0.000364574	0.000619372	0.000396033	0.000410194		0.00061305	0.00625236	0.00601878	0.00201185	0.000503948	0.000645354	0.000347916	0.0010644		0.00133553	0.00444649	0.00298374	0.000800266	0.00870401	0.000647762	0.00166984	0.00027526		0.0023418	0.00195046	0	0.00237838	0.0021305	0.00268906	0.00167966	0.00843295
k__Bacteria;p__Bacteroidetes;c__Bacteroidia;o__Bacteroidales;f__;g__		0.0767052	0.0787712	0.0323306	0.0976434	0.0226085	0.0125462	0.0176452	0.00939033	0.02059		0.0135171	0.0151064	0.00244075	0.000732329	0.0262932	0.00329901	0.0204421	0.0537442		0.0884772	0.0206526	0.0106801	0.00714983	0.0193299	0.0426083	0.017962	0.0496343		0.0223214	0.0567622	0.000264853	0.0606752	0.0500378	0.0464936	0.0330121	0.00824155
k__Bacteria;p__Bacteroidetes;c__Bacteroidia;o__Bacteroidales;f__Bacteroidaceae;g__		0	0	0	0	0	0	0	0	0		0	0	0	0	0	0	0	0		0	0	0	0	0	0	0	0		7.42522e-05	0	0	0	1.45262e-05	2.96043e-05	9.07923e-06	0
k__Bacteria;p__Bacteroidetes;c__Bacteroidia;o__Bacteroidales;f__Bacteroidaceae;g__Bacteroides		0.162507	0.20838	0.165122	0.146023	0.407333	0.455423	0.363478	0.35622	0.358768		0.0992069	0.082036	0.0598502	0.013293	0.0690363	0.0578892	0.154802	0.0866789		0.090919	0.0299609	0.0375338	0.174873	0.104614	0.1434	0.0727207	0.180139		0.0387939	0.0365453	0.0902439	0.0380315	0.0349354	0.0427191	0.0907923	0.0164251
k__Bacteria;p__Bacteroidetes;c__Bacteroidia;o__Bacteroidales;f__Marinilabiaceae;g__		5.12188e-06	0.000900517	0	0.000250433	1.23729e-05	0	0	0	0		0	0	0	0	3.23637e-05	0	4.45009e-05	8.2512e-06		8.59781e-05	0	0	0.000181082	3.69597e-05	0	6.76961e-05	0.000431657		0	4.14111e-06	0	0	4.84205e-06	0	0	0
k__Bacteria;p__Bacteroidetes;c__Bacteroidia;o__Bacteroidales;f__Marinilabiaceae;g__Cytophaga		0	0	0	0	6.18647e-06	0	0	0	0		4.28706e-06	0	0	0	9.24676e-06	0	4.85464e-05	2.0628e-05		0.000114637	2.85031e-05	2.78854e-05	0.000852839	3.69597e-05	2.87894e-05	0.00037609	0.000444169		1.14234e-05	1.65645e-05	0	2.26513e-05	9.6841e-06	4.93406e-06	0	0
k__Bacteria;p__Bacteroidetes;c__Bacteroidia;o__Bacteroidales;f__Porphyromonadaceae;g__		5.12188e-06	0	1.48647e-05	0	2.78391e-05	6.02602e-06	2.06457e-05	6.18802e-06	4.45863e-06		0	0	0	0.000333251	1.84935e-05	5.77929e-05	4.04554e-06	0		4.5855e-05	1.62875e-05	0	3.50482e-05	0	0	7.52179e-06	0		1.71351e-05	2.89878e-05	0	0.00018876	2.42103e-05	5.92087e-05	9.53319e-05	5.21984e-05
k__Bacteria;p__Bacteroidetes;c__Bacteroidia;o__Bacteroidales;f__Porphyromonadaceae;g__Candidatus Azobacteroides		0.0354639	0.0493243	0.0662022	0.031943	0.0231219	0.0270116	0.034881	0.0409369	0.0152262		0.00646918	8.39243e-06	1.55792e-05	0.00459146	0.0500435	0.01414	0.0791469	2.0628e-05		0.00253349	4.07188e-05	0.0204958	0.00136104	3.69597e-05	7.19735e-05	0.000699527	0.0162028		5.71171e-06	0.0370215	4.72952e-06	1.51008e-05	0.0383975	0.00900465	0.00698647	4.05988e-05
k__Bacteria;p__Bacteroidetes;c__Bacteroidia;o__Bacteroidales;f__Porphyromonadaceae;g__Dysgonomonas		0.0295891	0.0467608	0.0340351	0.0599455	0.140653	0.0469126	0.138244	0.126214	0.111123		0.012411	0.11365	0.0669907	0.169674	0.0273288	0.0601142	0.00931283	0.084909		0.0404154	0.268247	0.109673	0.10463	0.142313	0.0591478	0.0438445	0.0374916		0.188503	0.0791367	0.236022	0.228793	0.0956935	0.0677791	0.115352	0.0960161
k__Bacteria;p__Bacteroidetes;c__Bacteroidia;o__Bacteroidales;f__Porphyromonadaceae;g__Paludibacter		0.00973156	0.099237	0.0561686	0.0259224	0.00465223	0.00411577	0.00321041	0.00291765	0.00296053		0.0347252	0.00728463	0.000965913	0.00155929	0.0195754	0.00343868	0.0137103	0.0115311		0.0594395	0.00483739	0.0179303	0.138551	0.0143404	0.00499496	0.0572183	0.0643107		0.00752803	0.0339364	5.67542e-05	0.0124204	0.0105605	0.0163959	0.0372385	0.000202994
k__Bacteria;p__Bacteroidetes;c__Bacteroidia;o__Bacteroidales;f__Porphyromonadaceae;g__Parabacteroides		0.0274789	0.0148765	0.00936969	0.021711	0.00535439	0.00136791	0.00701955	0.00300119	0.00726311		0.0914988	0.0597373	0.0600943	0.0647618	0.0434968	0.00574558	0.0647367	0.0438675		0.0721184	0.0350589	0.090321	0.0361872	0.019293	0.0554916	0.0272063	0.0218894		0.0351727	0.0670156	0.0414542	0.0275817	0.0377874	0.0433013	0.0915232	0.064842
k__Bacteria;p__Bacteroidetes;c__Bacteroidia;o__Bacteroidales;f__Porphyromonadaceae;g__Porphyromonas		1.02438e-05	1.80103e-05	9.90977e-06	1.53326e-05	0.000433053	9.64163e-05	0.00014452	0.000102102	0.000151594		5.57318e-05	0.000293735	7.27031e-05	0.00070353	0.000254286	9.63215e-06	1.61821e-05	0.000288792		0.000149029	0.000354253	0.000167313	7.00963e-05	9.23992e-05	0	0.000142914	6.2559e-05		0.00520337	0.00425706	0.000718887	0.00736166	0.00792644	0.00845697	0.0126247	0.0067452
k__Bacteria;p__Bacteroidetes;c__Bacteroidia;o__Bacteroidales;f__Porphyromonadaceae;g__Tannerella		0.0239704	0.00571528	0.0102814	0.0108351	0.0183212	0.00523661	0.0143763	0.0191922	0.0268365		0	0.00700768	0	0.00393319	0.00508109	0.0014978	0.0033578	0		0	3.2575e-05	0	1.16827e-05	1.84798e-05	0	0	0		0.00558605	0.0141212	4.72952e-06	0.0105706	0.00948074	4.93406e-06	0.00147084	5.79982e-06
k__Bacteria;p__Bacteroidetes;c__Bacteroidia;o__Bacteroidales;f__Rikenellaceae;g__		0.131622	0.0799959	0.137112	0.11686	0.167777	0.0845722	0.112299	0.136678	0.115965		0.0969348	0.0267047	0.0059253	0.0319468	0.125608	0.0251206	0.0772576	0.0239285		0.139812	0.0829401	0.104961	0.116097	0.271025	0.153217	0.242029	0.0988433		0.0708023	0.158182	0.0107975	0.129535	0.0947832	0.253976	0.12345	0.207089
k__Bacteria;p__Bacteroidetes;c__Bacteroidia;o__Bacteroidales;f__Rikenellaceae;g__AF12		1.02438e-05	6.00345e-06	4.95489e-05	3.06653e-05	0	0	0	0	2.67518e-05		0	0	0	0	4.62338e-05	0	8.09107e-06	0.000185652		0	0	0	0	0	0	0	0		0	8.28223e-06	0	6.04033e-05	4.84205e-06	0.000128285	0	5.79982e-06
k__Bacteria;p__Bacteroidetes;c__Bacteroidia;o__Bacteroidales;f__Rikenellaceae;g__Alistipes		4.60969e-05	1.20069e-05	9.90977e-06	1.53326e-05	6.18647e-06	0	3.44095e-06	0	0		8.57412e-06	0	0	2.05711e-05	1.84935e-05	0	2.42732e-05	2.88792e-05		2.29275e-05	4.07188e-06	5.57709e-05	1.16827e-05	3.69597e-05	5.75788e-05	5.26526e-05	1.87677e-05		0	2.89878e-05	0	1.51008e-05	0	2.96043e-05	0	0
k__Bacteria;p__Bacteroidetes;c__Bacteroidia;o__Bacteroidales;f__Rikenellaceae;g__Rikenella		1.53656e-05	0	0	0	0	0	0	0	0		0.00130755	0.000318912	1.03862e-05	4.11421e-06	0.000633403	0.000173379	0.00212391	0		0.00308948	0.000500841	0.000195198	0.00313681	0.00389925	0.00194328	0.00509978	0.00373477		0.00104524	0.00197117	6.62133e-05	0.00681048	0.00190293	0.00383376	0.00431263	0.00355529
k__Bacteria;p__Bacteroidetes;c__Bacteroidia;o__Bacteroidales;f__SB-1;g__		0.000204875	0.000276159	0.000678819	0.000143105	0.00145073	0.000828578	0.000636577	0.000389845	0.000757968		0	5.8747e-05	3.11585e-05	4.11421e-06	0.000596416	0	0	0.00157185		0.00182847	0.00126228	0	5.84136e-06	0	0.00172736	0	0.00300909		2.28468e-05	0.000289878	0	0.00106461	0.000208208	0.00117924	0	9.8597e-05
k__Bacteria;p__Bacteroidetes;c__Bacteroidia;o__Bacteroidales;f__[Barnesiellaceae];g__		0	0	0	0	0	0	0	0	0		0.000257224	3.35697e-05	0	0	0.000217299	4.81607e-06	6.87741e-05	0.000160898		0	2.03594e-05	0	0	1.84798e-05	1.43947e-05	0	1.87677e-05		0	0	0	0	0	0	0	0
k__Bacteria;p__Bacteroidetes;c__Bacteroidia;o__Bacteroidales;f__[Odoribacteraceae];g__Butyricimonas		0.000317556	9.60551e-05	0.000703594	0.000362873	0.000145382	0.000343483	0.000110111	0.000303213	0.000191721		0	0	0	0.000604789	0	0.000813917	0.00839853	0		5.73187e-06	4.07188e-06	0	0	0	0	0	0		5.71171e-06	0	0	7.55042e-06	0	4.93406e-06	4.53961e-06	0
k__Bacteria;p__Bacteroidetes;c__Bacteroidia;o__Bacteroidales;f__[Odoribacteraceae];g__Odoribacter		0.0125384	0.0369632	0.0121197	0.014888	0.0147145	0.0137454	0.0164546	0.0135023	0.0173173		0.00107177	8.39243e-06	5.19308e-06	0.000111084	2.77403e-05	0.000197459	0	0		0.00120369	2.44313e-05	0.00128273	0.00120332	0.00112727	0.00146826	0.00424229	0.00634349		0	0.00147009	0	0	0	0	0.00276917	2.89991e-05
k__Bacteria;p__Bacteroidetes;c__Cytophagia;o__Cytophagales;f__Cytophagaceae;g__Flexibacter		2.04875e-05	0	0	0	2.47459e-05	9.03903e-06	0	7.11623e-05	1.78345e-05		0	0	0	0	0	0	0	0		0	0	0	0	0	0	0	0		0	0	0	0	0	0	0	0
k__Bacteria;p__Bacteroidetes;c__Flavobacteriia;o__Flavobacteriales;f__[Weeksellaceae];g__		0.0141313	0.00405833	0.0085224	0.000214657	0.000225806	0.00247067	0.000151402	3.09401e-06	0.00298283		0	8.39243e-06	0	0.00874681	0	0.000828365	3.64098e-05	0		0	8.14375e-06	0	0	0	1.43947e-05	0	0		0	0	0	0	9.6841e-06	0	0	0
k__Bacteria;p__Bacteroidetes;c__Flavobacteriia;o__Flavobacteriales;f__[Weeksellaceae];g__Riemerella		6.14625e-05	4.20241e-05	2.97293e-05	0	0	8.73773e-05	0	0	5.35036e-05		0	0	0	4.11421e-06	0	9.63215e-06	0	0		0	0	0	0	0	0	0	0		0	0	0	0	0	0	0	0
k__Bacteria;p__Bacteroidetes;c__VC2_1_Bac22;o__;f__;g__		0	2.40138e-05	1.98195e-05	5.11088e-06	0.000123729	3.31431e-05	1.37638e-05	3.09401e-06	4.01277e-05		0	0	0	0	0	0	0	0		0	0	0	0	0	0	0	0		0	0	0	0	0	0	0	0
k__Bacteria;p__Cyanobacteria;c__4C0d-2;o__YS2;f__;g__		4.60969e-05	6.60379e-05	0.000104053	0.000388427	1.23729e-05	0	0	0	1.33759e-05		0.000360113	2.51773e-05	0	0	0	9.63215e-06	3.23643e-05	0		0.000154761	0	0	5.84136e-06	5.54395e-05	0	0.000225654	0.00214578		0.000297009	0.000865493	0	0	0.000818307	0.000118417	0.000104411	0
k__Bacteria;p__Deferribacteres;c__Deferribacteres;o__Deferribacterales;f__Deferribacteraceae;g__Mucispirillum		0.00244826	0.00433449	0.00388959	0.00299498	0.000853733	0.00517936	0.00301772	0.00335081	0.00654081		0.00335677	0.00368428	1.55792e-05	0.000979182	0.00293585	0.00103546	0.00290874	0.00467843		0.00261947	0.000610782	0.000362511	0.00190428	0.00142295	0.00122355	0.00157958	0.00367222		0.000691117	0.00345783	0	0.00477186	0.00122988	5.92087e-05	0.00224711	0
k__Bacteria;p__Elusimicrobia;c__Elusimicrobia;o__Elusimicrobiales;f__Elusimicrobiaceae;g__		0.000532675	0	0	0	0	0	0	0	0		0	0	0	0	0	0	0	0		0	0	0	0	0	0	0	0		0	0	0	0	0	0	0	0
k__Bacteria;p__Elusimicrobia;c__Elusimicrobia;o__Elusimicrobiales;f__Elusimicrobiaceae;g__Elusimicrobium		0	0	0	0	0	0	0	0	0		0	0	0	4.11421e-06	0	0.000178195	0	0		0	0	0	0	0	0	0	0		0	0	0	0	0	0	0	0
k__Bacteria;p__Firmicutes;c__Bacilli;o__Bacillales;f__;g__		0	0	0	0	0	0	0	0	0		0	0	0.000363516	8.22842e-06	0	0	0	0		0	0	0	0	0	0	0	0		0	0	0	0	0	0	0	0
k__Bacteria;p__Firmicutes;c__Bacilli;o__Bacillales;f__Bacillaceae;g__Bacillus		0	0	0	0	0	0	0	0	0		0	0	1.55792e-05	0	4.62338e-06	4.81607e-06	4.04554e-06	0		0	4.07188e-06	0	0	0	0	0	0		0	0	4.72952e-06	0	0	0	0	0
k__Bacteria;p__Firmicutes;c__Bacilli;o__Bacillales;f__Paenibacillaceae;g__Brevibacillus		0	0	0	0	1.23729e-05	0	3.09686e-05	3.09401e-06	0		0	0	0	0	0	0	0	0		0	0	0	0	0	0	0	0		0	0	0	0	0	0	0	0
k__Bacteria;p__Firmicutes;c__Bacilli;o__Bacillales;f__Planococcaceae;g__Lysinibacillus		0	0	0	0	0	0	0	0	0		0	0	0	0	0	0	4.04554e-06	0		5.73187e-06	4.07188e-06	2.78854e-05	5.84136e-06	0	0	0	0		0	4.14111e-06	0	0	9.6841e-06	0	4.53961e-06	0
k__Bacteria;p__Firmicutes;c__Bacilli;o__Bacillales;f__Planococcaceae;g__Sporosarcina		0	0	0	0	0	0	0	0	0		0	0	5.19308e-06	0	0	0	0	0		0	0	0	0	0	0	0	0		0	0	0	0	0	0	0	0
k__Bacteria;p__Firmicutes;c__Bacilli;o__Bacillales;f__Staphylococcaceae;g__Staphylococcus		0	0	0	0	0	0	0	0	0		0	0	0	0	0	0	0	0		0	0	0	0	0	0	0	0		8.56756e-05	0	0	0	0	0	0	0
k__Bacteria;p__Firmicutes;c__Bacilli;o__Lactobacillales;f__;g__		0	0	4.95489e-06	0	0	0	0	0	0		0	1.67849e-05	9.34754e-05	0	0	0.00992593	0	0		0	0	0	0	0	0	0	0		0	0	0	0	0	0	0	0
k__Bacteria;p__Firmicutes;c__Bacilli;o__Lactobacillales;f__Enterococcaceae;g__		0	0	0	0	0	0	0	0	0		0	0	0.000451798	2.46853e-05	0	0.000207091	0	0		0	0	0	0	0	0	0	0		0	0	0	0	0	0	0	0
k__Bacteria;p__Firmicutes;c__Bacilli;o__Lactobacillales;f__Enterococcaceae;g__Enterococcus		0.000271459	0.000132076	0.00168962	0.000316875	0.000825894	0.00399826	0.00919423	0.00110766	0.00144906		0.00118323	0.0151735	0.0906712	0.0366082	0.00113273	0.15528	0.000970929	0.00384918		0.00214945	0.00862831	0.0114051	0.00204448	0.00297526	0.00342594	0.0305234	0.000200189		0.0014165	0.00653468	1.41886e-05	0.000679538	0.00111851	0	4.99358e-05	0.00440787
k__Bacteria;p__Firmicutes;c__Bacilli;o__Lactobacillales;f__Enterococcaceae;g__Melissococcus		0	0	0	0	0	0	0	0	0		8.57412e-06	0	0	0	9.24676e-06	0	8.09107e-06	0.000115517		0	0	0	0	0	0	0	0		0	9.11045e-05	0	0	0	0	0	0
k__Bacteria;p__Firmicutes;c__Bacilli;o__Lactobacillales;f__Lactobacillaceae;g__Lactobacillus		5.12188e-06	0	9.90977e-06	2.55544e-05	0	9.03903e-06	3.44095e-06	0	0		0.00845837	8.39243e-06	0.023265	0.0531062	4.62338e-06	0.0433447	1.21366e-05	1.23768e-05		0	0	0	0	1.84798e-05	0	3.7609e-05	6.2559e-06		0	0	0	7.55042e-06	0	0	0	0
k__Bacteria;p__Firmicutes;c__Bacilli;o__Lactobacillales;f__Lactobacillaceae;g__Pediococcus		0	0	0	0	0	0	0	0	0		7.71671e-05	0	0	1.23426e-05	4.62338e-06	0.0278417	0	0		0	0	0	0	0	0	0	0		0	0	0	0	0	0	0	0
k__Bacteria;p__Firmicutes;c__Bacilli;o__Lactobacillales;f__Leuconostocaceae;g__		4.0975e-05	1.80103e-05	0	0	3.09324e-06	0.000659849	0.0020921	1.2376e-05	0.00292932		1.28612e-05	1.67849e-05	0.171366	0.00710113	0.000245039	0.00985369	2.42732e-05	0.000305294		0	0	5.57709e-05	5.84136e-06	7.39194e-05	2.87894e-05	3.00872e-05	6.2559e-06		5.71171e-06	4.14111e-06	4.72952e-06	0	0	0	4.53961e-06	0
k__Bacteria;p__Firmicutes;c__Bacilli;o__Lactobacillales;f__Leuconostocaceae;g__Leuconostoc		0	0	0	0	3.09324e-06	0	0	0	0		1.28612e-05	0	0	0	0	0	0	0		0	0	0	0	0	0	0	0		0	0	0	0	0	0	0	0
k__Bacteria;p__Firmicutes;c__Bacilli;o__Lactobacillales;f__Leuconostocaceae;g__Weissella		0	0	4.95489e-06	0	0	0	0	0	0		4.28706e-06	0	0.000701066	5.34847e-05	0	3.37125e-05	0	0		0	0	0	0	0	0	0	0		0	0	0	0	0	0	0	0
k__Bacteria;p__Firmicutes;c__Bacilli;o__Lactobacillales;f__Streptococcaceae;g__Lactococcus		2.04875e-05	1.20069e-05	1.48647e-05	1.02218e-05	3.09324e-06	0	3.44095e-06	6.18802e-06	8.91727e-06		8.57412e-06	0.000495153	0.00217071	2.46853e-05	1.38701e-05	0.123272	1.61821e-05	2.47536e-05		0	0	0	0	0.000314157	1.43947e-05	1.50436e-05	6.2559e-06		5.71171e-06	0	0	7.55042e-06	4.84205e-06	0	0	0
k__Bacteria;p__Firmicutes;c__Clostridia;o__;f__;g__		0.000496822	0.000624358	0.000292338	0.00040887	0	5.12212e-05	0	0	0		9.86024e-05	0	0	0	0	0	0.00015373	0		0.000378304	0.000134372	0.000139427	4.08895e-05	0.000554395	4.31841e-05	0.000285828	0.00010635		0.000611153	0.000877916	0	0.00178945	0.00135093	0.0013914	0.000326852	0.00223873
k__Bacteria;p__Firmicutes;c__Clostridia;o__Clostridiales;f__;g__		0.014623	0.00561322	0.0140967	0.0163395	0.00235086	0.00327514	0.00532316	0.00159032	0.00537711		0.0290277	0.000696572	0.0114144	0.000604789	0.0108834	0.000953583	0.00951915	0.0131854		0.0137049	0.00471931	0.00178467	0.0228514	0.00425036	0.00872319	0.0180974	0.0121114		0.0179005	0.0128292	0.000217558	0.00802609	0.00537952	0.00697676	0.00739503	0.0120172
k__Bacteria;p__Firmicutes;c__Clostridia;o__Clostridiales;f__Christensenellaceae;g__		0.0346444	0.0193131	0.0369139	0.0427525	0.00973132	0.00426341	0.00997189	0.0104887	0.0124396		0.025508	0.00879527	0.00590453	0.00513042	0.0242034	0.00631869	0.0442299	0.0279056		0.0175854	0.012859	0.000167313	0.00589393	0.0179439	0.0373111	0.0259803	0.00664377		0.0113606	0.0315594	1.41886e-05	0.0136059	0.00678856	0.00643401	0.0103322	0.00623481
k__Bacteria;p__Firmicutes;c__Clostridia;o__Clostridiales;f__Christensenellaceae;g__Christensenella		0.000230484	0.000294169	4.95489e-05	0.000148216	3.09324e-06	5.12212e-05	7.5701e-05	8.66323e-05	7.13381e-05		0.00183915	0.00150224	0.000228495	7.40558e-05	0.000712	0.000120402	0.000966883	0.000829246		0.000384036	0.000362397	0.000139427	0.000233654	0.00184798	0.00113718	0.000661918	0.00055052		0.00119375	0.000815799	0	0.000755042	0.00125893	0.000823987	0.000739957	0.00109037
k__Bacteria;p__Firmicutes;c__Clostridia;o__Clostridiales;f__Clostridiaceae;g__		5.12188e-06	0	0	0	0	0	0	0	0		0	2.51773e-05	1.55792e-05	8.22842e-06	0	9.63215e-06	0	0		0	0	0	0	0	0	0	0		0	0	0	0	0	0	0	0
k__Bacteria;p__Firmicutes;c__Clostridia;o__Clostridiales;f__Clostridiaceae;g__Clostridium		0.000117803	0	0	0.000265766	0	0	0	0	0		0	0	0	0	0	0	1.61821e-05	1.65024e-05		0	6.515e-05	0	0	0	0	1.50436e-05	3.12795e-05		1.71351e-05	7.03989e-05	0	5.28529e-05	0	3.45384e-05	0	2.31993e-05
k__Bacteria;p__Firmicutes;c__Clostridia;o__Clostridiales;f__Clostridiaceae;g__Oxobacter		5.12188e-06	4.20241e-05	2.97293e-05	1.02218e-05	2.16527e-05	9.03903e-06	1.03229e-05	6.18802e-06	8.91727e-06		7.71671e-05	0	0	0	4.16104e-05	0	8.09107e-06	4.53816e-05		1.71956e-05	0	0	0	7.39194e-05	8.63682e-05	7.52179e-06	0		6.28288e-05	5.38345e-05	0	0.000120807	0.000246945	6.41427e-05	4.53961e-06	0.000307391
k__Bacteria;p__Firmicutes;c__Clostridia;o__Clostridiales;f__Dehalobacteriaceae;g__Dehalobacterium		0.00146998	0.00188508	0.00142205	0.00152815	0.000157755	0.000304314	0.00021678	0.000225863	0.00108791		0.00322387	0.000528723	5.19308e-06	0.000148112	0.000748987	0	0.000772697	0.000812743		0.0043161	0.000826591	0.000362511	0.00227813	0.00234694	0.00737009	0.0025875	0.00163905		0.00177063	0.00747885	0	0.00510408	0.00406248	0.00163811	0.0038042	0.00371189
k__Bacteria;p__Firmicutes;c__Clostridia;o__Clostridiales;f__EtOH8;g__		0	0	0	0	0	0	0	0	0		3.42965e-05	0	0	0	4.16104e-05	0	0	1.23768e-05		0.000108906	0	0	0	0	0.000201526	6.01744e-05	1.25118e-05		0	0	0	0	0	0	0	0
k__Bacteria;p__Firmicutes;c__Clostridia;o__Clostridiales;f__Eubacteriaceae;g__Anaerofustis		0	0	0	0	0	0	0	0	0		0.000184344	0	0	7.40558e-05	4.16104e-05	6.7425e-05	6.47286e-05	0		0.000149029	0.000179163	0.000390396	0.00148955	0.00105335	0.000100763	0.000285828	0.000125118		0.00316429	0.00014908	0	0.00116276	0.000116209	0	0.000376788	0.000777177
k__Bacteria;p__Firmicutes;c__Clostridia;o__Clostridiales;f__Lachnospiraceae;g__		0.0215426	0.0220146	0.0212466	0.0156904	0.0333049	0.0438694	0.0335218	0.052097	0.0326506		0.0240504	0.00350804	0.0202634	0.00923229	0.0246611	0.000418998	0.0303092	0.0231652		0.0489559	0.0215321	0.0296422	0.0478174	0.02334	0.0305168	0.0319451	0.0380296		0.0639254	0.0390466	0.229845	0.0304206	0.080901	0.0534654	0.0181902	0.0575053
k__Bacteria;p__Firmicutes;c__Clostridia;o__Clostridiales;f__Lachnospiraceae;g__Anaerostipes		3.58531e-05	0	0	5.11088e-06	0	0	0	0	0		0.000188631	0	0.00278868	0.00114375	0.000147948	0.00157004	0	4.1256e-06		0.000372572	1.62875e-05	0	0.000251178	0.000240238	2.87894e-05	0.000165479	0		0.000205621	4.96934e-05	0	0.00127602	4.84205e-06	0.000493406	0.000167966	2.31993e-05
k__Bacteria;p__Firmicutes;c__Clostridia;o__Clostridiales;f__Lachnospiraceae;g__Clostridium		5.12188e-05	1.20069e-05	0	2.04435e-05	3.09324e-06	6.02602e-06	1.03229e-05	2.47521e-05	0		0	0	0	0	0	0	1.61821e-05	0		1.71956e-05	4.07188e-06	0	0	0	0	2.25654e-05	0.00013763		0	0	0	0	0	0	0	0
k__Bacteria;p__Firmicutes;c__Clostridia;o__Clostridiales;f__Lachnospiraceae;g__Coprococcus		0.00130608	6.00345e-06	0.0010653	0.00046509	0.000272205	8.43643e-05	0.000302804	0.000324871	0.000396818		0.00177913	0.000428014	2.07723e-05	0.000164568	0.00237179	8.66893e-05	0.000279142	0.00118817		0.00306082	0.000407188	0.00621845	0.0311286	0.0047678	0.000431841	0.00582187	0.0268378		0.0941575	0.000882057	4.72952e-06	0.00216697	0.0139693	0.0364281	0.0321995	0.00565483
k__Bacteria;p__Firmicutes;c__Clostridia;o__Clostridiales;f__Lachnospiraceae;g__Dorea		0.00301678	0.000510293	0.00379049	0.000127772	0.00206938	0.00174453	0.00373	0.00306926	0.00191721		0.000428706	0.00262683	0	0.0160454	0.000457715	0.00195533	0.00166676	0		0.00625921	0.00970735	0.00674828	0.00662994	0.00347421	0.00738448	0.00372329	0.00090085		0.0128285	0.0028408	0	0.00123827	0.00195619	0.00018256	0.00335478	0.000481385
k__Bacteria;p__Firmicutes;c__Clostridia;o__Clostridiales;f__Lachnospiraceae;g__Hespellia		0.00107559	0	1.98195e-05	1.53326e-05	0	0	0	0	0		0	0	5.19308e-06	0	0	0	0	0		5.73187e-06	0.000187306	5.57709e-05	2.33654e-05	9.23992e-05	4.31841e-05	4.51308e-05	3.12795e-05		5.71171e-06	0	0	0	4.35785e-05	0	0	1.73995e-05
k__Bacteria;p__Firmicutes;c__Clostridia;o__Clostridiales;f__Lachnospiraceae;g__[Ruminococcus]		0	2.40138e-05	0.000322068	0.000603084	0.00293548	0.000144624	0.00259792	0.00106743	0.00254142		6.8593e-05	0	0.000129827	1.64568e-05	0.000235792	0	0.00124198	0.000181526		0.000223543	2.03594e-05	0.00178467	0.000210289	0.000184798	0.000431841	0.000315915	0.00197687		0.000205621	0.000227761	0	0.000332218	6.77887e-05	0.000128285	0	0.000260992
k__Bacteria;p__Firmicutes;c__Clostridia;o__Clostridiales;f__Peptococcaceae;g__Desulfotomaculum		7.17063e-05	1.80103e-05	1.98195e-05	3.06653e-05	6.18647e-06	0	2.06457e-05	0	1.33759e-05		1.71482e-05	0	0	0	2.77403e-05	0	2.83188e-05	2.0628e-05		1.14637e-05	4.07188e-06	0	0	1.84798e-05	0.000100763	0	3.12795e-05		3.42702e-05	0	0	5.28529e-05	0	4.93406e-06	1.81585e-05	1.15996e-05
k__Bacteria;p__Firmicutes;c__Clostridia;o__Clostridiales;f__Peptostreptococcaceae;g__		0	0	0	0	0	0	0	0	4.45863e-06		0	0	7.78962e-05	4.11421e-06	0	4.81607e-06	0	0		0	0	0	0	0	0	0	0		0	0	0	0	0	0	0	0
k__Bacteria;p__Firmicutes;c__Clostridia;o__Clostridiales;f__Peptostreptococcaceae;g__Clostridium		5.12188e-06	0	0	0	0	0	0	0	0		0	0.00141832	0	8.22842e-06	9.24676e-06	0	0	0		0	0.00838399	0	0	0	0.0767238	0.000300872	5.00472e-05		0	0	0	0	0	0	0	0
k__Bacteria;p__Firmicutes;c__Clostridia;o__Clostridiales;f__Ruminococcaceae;g__		0.0757884	0.0661039	0.100272	0.0864301	0.0221507	0.0441225	0.040297	0.0380842	0.0483004		0.128518	0.119483	0.150038	0.0336542	0.0942892	0.0105665	0.0699514	0.104836		0.100124	0.158127	0.180726	0.14101	0.13943	0.145127	0.0984904	0.134808		0.134162	0.0844911	6.62133e-05	0.168593	0.154917	0.0572893	0.0881684	0.178408
k__Bacteria;p__Firmicutes;c__Clostridia;o__Clostridiales;f__Ruminococcaceae;g__Anaerotruncus		0.00101413	0.000666383	0.00185313	0.00126239	3.09324e-06	0.00015969	0	7.11623e-05	0		0.000703078	0.00024338	5.19308e-06	0.000353822	0.00141938	2.40804e-05	0.000465237	0.0022402		0.00259081	0.000924316	5.57709e-05	0.00108649	0.0024763	0.00105081	0.0014141	0.00214578		0.000456937	0.00141626	0	0.000483227	0.000581046	0.000893064	0.00244685	0.00183274
k__Bacteria;p__Firmicutes;c__Clostridia;o__Clostridiales;f__Ruminococcaceae;g__Clostridium		7.68281e-05	0.000120069	0.000118917	9.71067e-05	2.16527e-05	3.31431e-05	3.09686e-05	9.28203e-06	3.12104e-05		0.000351539	2.51773e-05	0.000129827	1.23426e-05	0.000203429	0	3.64098e-05	0.000779738		5.15869e-05	0.000468266	5.57709e-05	0.000245337	0.000332637	0.000532604	0.000142914	0.000819523		3.42702e-05	0.000178068	0	0.000392622	0.00199977	0.000779581	0.000276917	0.000504585
k__Bacteria;p__Firmicutes;c__Clostridia;o__Clostridiales;f__Ruminococcaceae;g__Oscillospira		0.0298605	0.0159151	0.0245168	0.0341816	0.00293548	0.00168729	0.0037472	0.00380254	0.00484208		0.00608334	0.00127565	0.00543196	0.000744672	0.00774878	8.66893e-05	0.0088395	0.0109947		0.00998493	0.00799717	0.00270489	0.0154446	0.00170015	0.0117605	0.0665904	0.0070942		0.018426	0.00651811	0	0.00523999	0.00192714	0.0128927	0.01134	0.0132468
k__Bacteria;p__Firmicutes;c__Clostridia;o__Clostridiales;f__Ruminococcaceae;g__Ruminococcus		0.00404116	0.00129074	0.00580217	0.00147704	0.00169819	0.000274184	0.00246372	0.00322396	0.00254142		0.00505873	0.00323109	0.00614341	0.00905538	0.00331496	0.000654986	0.00277524	0.00809443		0.00283728	0.018751	0.00100388	0.00751783	0.00818657	0.0120196	0.00664174	0.0038724		0.000662558	0.00339985	0	0.00410743	0.000227576	0.000453933	0.00131649	0.00218653
k__Bacteria;p__Firmicutes;c__Clostridia;o__Clostridiales;f__Syntrophomonadaceae;g__Syntrophomonas		0.0001639	9.00517e-05	0.000158556	0.000158437	0	3.61561e-05	0	0	0		0.000402984	2.51773e-05	1.55792e-05	1.23426e-05	2.77403e-05	4.81607e-06	0.000271051	0.00016915		0.00027513	0	0	4.08895e-05	1.84798e-05	0.00070534	0.000157958	0.000237724		6.28288e-05	0.000231902	0	4.53025e-05	0.000111367	0.000167758	7.26338e-05	0.000168195
k__Bacteria;p__Firmicutes;c__Clostridia;o__Clostridiales;f__Veillonellaceae;g__		0.00171583	0.00267153	0.00183331	0.00109884	0.00235705	0.0036367	0.00164822	0.00317136	0.00144014		0.00201492	0.00171206	0.00215513	0.00194191	0.0182439	0.000390102	0.00771484	0.00320147		0.00116357	0.00163282	0.000418282	0.000321275	0.000628315	0.00046063	0.00305385	0.0140946		0.00206764	0.00327148	4.72952e-06	0.00335994	0.00701613	0.0121378	0.0035182	0.0098365
k__Bacteria;p__Firmicutes;c__Clostridia;o__Clostridiales;f__[Mogibacteriaceae];g__		0.000117803	0.000132076	0.000158556	4.59979e-05	2.16527e-05	0.000147637	0.000230544	3.71281e-05	0.00022739		0.00187345	0.00169527	0	0.000617132	0.000836832	0.000375654	0.00455123	0.00336236		0.000848317	0.00389271	0.000725022	0.00147202	0.00131207	0.000575788	0.00434008	0.000162654		0.00073681	0.00215752	9.45904e-06	0.00605544	0.00101199	0.00724813	0.000535675	0.0386732
k__Bacteria;p__Firmicutes;c__Clostridia;o__Clostridiales;f__[Mogibacteriaceae];g__Anaerovorax		0.000199753	0.000186107	0.000188286	0.000204435	3.40256e-05	4.21821e-05	1.03229e-05	6.18802e-05	0.000205097		8.57412e-06	0	0.000103862	0	1.84935e-05	0	8.90018e-05	8.2512e-05		0.000235007	3.2575e-05	0.000111542	4.08895e-05	0.000646795	0.000316683	9.02615e-05	0.000369098		0	0	0	0	0	0	0	0
k__Bacteria;p__Firmicutes;c__Clostridia;o__Clostridiales;f__[Tissierellaceae];g__Tissierella_Soehngenia		0	0	0	0	0	0	0	0	0		1.71482e-05	0	0	4.11421e-06	0	4.81607e-06	0.000198231	4.1256e-06		0	8.14375e-06	0	0	0	0	0	0		0.000194198	0.000248467	0	0.00036242	0	0.000690768	0.000149807	2.89991e-05
k__Bacteria;p__Firmicutes;c__Erysipelotrichi;o__Erysipelotrichales;f__Erysipelotrichaceae;g__		0.0496976	0.00920929	0.0379297	0.0132934	0.00515333	0.00857201	0.00723977	0.0119119	0.00559113		0.00478007	0.0181025	0.00475686	0.0527154	0.00282951	0.00117994	0.00605212	0.00945587		0.016376	0.111101	0.0107638	0.014691	0.0367749	0.0145099	0.00834167	0.00589306		0.019197	0.0116075	4.72952e-06	0.021564	0.0213728	0.00654749	0.00129833	0.0274274
k__Bacteria;p__Firmicutes;c__Erysipelotrichi;o__Erysipelotrichales;f__Erysipelotrichaceae;g__Coprobacillus		5.12188e-06	0	0	0	0	0	0	6.18802e-06	0		0.00159479	0	0	0	0.00127143	2.40804e-05	0.000347916	0.0111928		0.000137565	2.85031e-05	0	0	0	0.000187131	2.25654e-05	0.000225213		2.28468e-05	0.0115827	0	0	0	0	0	0
k__Bacteria;p__Fusobacteria;c__Fusobacteriia;o__Fusobacteriales;f__Fusobacteriaceae;g__Fusobacterium		0.00461993	0.00926932	5.45037e-05	0.000741078	0.0225497	0.0167885	0.00968285	0.00845284	0.0226276		0.0530138	0.129898	5.71239e-05	0.344948	0.216545	0.102924	0.0769178	0.245077		1.14637e-05	4.07188e-06	0	5.84136e-06	0.000203278	0.000100763	5.26526e-05	6.2559e-05		5.71171e-06	8.28223e-06	0	0	0	0	0	0
k__Bacteria;p__GN02;c__BD1-5;o__;f__;g__		0.00205387	6.00345e-06	0.000148647	0.00415515	4.94918e-05	2.71171e-05	4.12915e-05	4.02222e-05	1.33759e-05		0.0042742	3.35697e-05	0	1.23426e-05	0.00106338	0.000409366	5.2592e-05	0.0048352		0.00561724	6.92219e-05	0	0.00370342	9.23992e-05	0.00426083	0.00663422	0.00372852		7.99639e-05	0.00370215	0	0.00102686	0	9.86811e-06	0.00212908	5.79982e-06
k__Bacteria;p__Lentisphaerae;c__[Lentisphaeria];o__Victivallales;f__Victivallaceae;g__		0.000317556	4.20241e-05	0	9.71067e-05	0	3.01301e-06	0	0	0		0.000608763	0	0	4.11421e-06	0.000291273	3.85286e-05	0.000129457	0		0.000653434	2.44313e-05	0.00186832	0.00176993	0.000203278	0	7.52179e-06	0.00113232		0	0	0	0	0	0	0	0
k__Bacteria;p__Planctomycetes;c__vadinHA49;o__PeHg47;f__;g__		0.0150276	0.0249323	0.0266672	0.0211182	0.00925496	0.0254208	0.0234226	0.0195975	0.0329805		0.0294864	0.0192187	0.000399867	0.00109849	0.00993102	0.00253807	0.03287	0.0179299		0.00696996	0.00147402	0.00270489	0.00427588	0.0223976	0.0141068	0.00619044	0.0310481		0.0125315	0.0119968	0.0147987	0.00893214	0.0429151	0.00990759	0.0163426	0.014459
k__Bacteria;p__Proteobacteria;c__Alphaproteobacteria;o__;f__;g__		0.0153605	0.000102059	0	0.0167739	0	3.01301e-06	0	0.000262991	4.01277e-05		4.28706e-06	3.35697e-05	2.07723e-05	0.00015634	4.62338e-06	0.00132442	0.00473328	0		0	0	0	0	0	0	0	0		0	0	0	0	0	0	0	0
k__Bacteria;p__Proteobacteria;c__Alphaproteobacteria;o__RF32;f__;g__		0.00356995	0.00036621	0.00021306	0.000383316	0.0087786	0.00236521	0.00380226	0.00602404	0.00502488		0.00859127	2.51773e-05	5.19308e-06	0	0.00137314	1.44482e-05	0.00834594	0		0.000303789	1.22156e-05	0.00161736	0.00623857	0	2.87894e-05	0	0.000112606		0.000394108	0.000761965	0	0.000128357	0	0	0.00453961	1.73995e-05
k__Bacteria;p__Proteobacteria;c__Alphaproteobacteria;o__Rhizobiales;f__Brucellaceae;g__Ochrobactrum		0	0	0	0	6.18647e-06	0	1.03229e-05	0	0		0	0	0	0	0	0	0	0		0	0	0	0	0	0	0	0		0	0	0	0	0	0	0.000512976	0
k__Bacteria;p__Proteobacteria;c__Alphaproteobacteria;o__Rhizobiales;f__Methylobacteriaceae;g__		0	0	0	0	3.09324e-06	0	3.44095e-06	0	0		0	0	0	0	0	0	0	0		0	0	0	0	0	0	7.52179e-06	0		1.14234e-05	0	0	0	0	0	0	0
k__Bacteria;p__Proteobacteria;c__Alphaproteobacteria;o__Rhizobiales;f__Methylobacteriaceae;g__Methylobacterium		0	0	0	0	0	0	0	0	0		0	0	2.07723e-05	0	0	0	0	0		0	0	0	0	0	0	0	0		0	0	0.000189181	0	0	0	0	0
k__Bacteria;p__Proteobacteria;c__Alphaproteobacteria;o__Rhizobiales;f__Rhizobiaceae;g__Agrobacterium		0	0	9.90977e-06	0	0	0	0	0	0		0	0	0	0	0	0	0	0		0	0	0	0	0	0	0	0		0	0	4.72952e-05	0	0	0	0	0
k__Bacteria;p__Proteobacteria;c__Alphaproteobacteria;o__Rhodospirillales;f__Acetobacteraceae;g__		0	0	0	0	0	0	0	0	0		0	0	0	0	0	0	0	0		5.73187e-06	1.62875e-05	8.36563e-05	5.84136e-06	0	0	0	0		0.00121659	1.65645e-05	4.72952e-06	0.0504292	0.0409831	0.0316964	0.0557828	8.69974e-05
k__Bacteria;p__Proteobacteria;c__Alphaproteobacteria;o__Rhodospirillales;f__Acetobacteraceae;g__Roseomonas		0	0	0	0	0	0	0	0	0		0	0	0	0	0	0	0	0		0	0	0	0	0	0	0	0		0	0	0.000373632	0	0	0	0	5.79982e-06
k__Bacteria;p__Proteobacteria;c__Alphaproteobacteria;o__Rhodospirillales;f__Rhodospirillaceae;g__		5.12188e-05	0.000144083	0.000178376	0	0.00167035	0.00108468	0.00100476	0.00128711	0.00108345		0	0	0	0	4.62338e-06	0	0	0		0	0	0	0	0	0	0	0		0	0	0	0	0	0	0	0
k__Bacteria;p__Proteobacteria;c__Alphaproteobacteria;o__Rickettsiales;f__;g__		0	5.4031e-05	2.47744e-05	5.11088e-06	0.000111357	0.000144624	0.000963467	0.000266085	0.000704464		0	0	0	0	0	0	0	0		0	0	0	0	0	0	0	0		0	0	0	0	0	0	9.07923e-06	0
k__Bacteria;p__Proteobacteria;c__Betaproteobacteria;o__Burkholderiales;f__Comamonadaceae;g__		0.00197704	0.000126072	0.000594586	0.000107328	0.0118533	0.0132783	0.0261341	0.0289383	0.0244957		0	0	0	0	0	0	0	0		0	0	0	0	0	0	0	0		0	0	0	0	0	0	0	0
k__Bacteria;p__Proteobacteria;c__Betaproteobacteria;o__Burkholderiales;f__Comamonadaceae;g__Comamonas		0	0	0	0	0	3.01301e-05	0	0	0		0	0	0	0	0	0	0	0		0	0	0	0	0	0	0	0		0	0	0	0	0	0	0	0
k__Bacteria;p__Proteobacteria;c__Betaproteobacteria;o__Burkholderiales;f__Comamonadaceae;g__Delftia		0	0	0	0	0	0	0	1.54701e-05	0		0	0	0	0	0	0	0	0		0	0	0	0	0	0	0	0		0	0	0	0	0	0	0	0
k__Bacteria;p__Proteobacteria;c__Betaproteobacteria;o__Burkholderiales;f__Oxalobacteraceae;g__Oxalobacter		0.000225363	0.000276159	0.000183331	0.000204435	0.000129916	0.000298288	0.00032345	0.000117572	0.000173887		0.00102032	0.000646217	0.000109055	2.05711e-05	0.000356	0.000101138	0.00118939	0.00061884		0.000240739	0.00019545	0.000195198	0.000140193	1.84798e-05	0.000172736	0.000173001	0.00055052		0.000239892	0.000654296	0	0.000249164	0.00209177	0	0.00110313	0.000904773
k__Bacteria;p__Proteobacteria;c__Betaproteobacteria;o__Burkholderiales;f__Oxalobacteraceae;g__Ralstonia		0.000189509	0.000216124	7.43233e-05	0.000270877	1.23729e-05	4.51952e-05	6.88191e-06	4.02222e-05	5.79622e-05		0.00061305	0.00093156	0	0	0.000499325	0.000183011	0.00171531	0.00210818		0	0	8.36563e-05	3.50482e-05	0	0	0.000203088	1.87677e-05		0	0	0	0.000566281	4.84205e-06	0	0.000181585	0
k__Bacteria;p__Proteobacteria;c__Betaproteobacteria;o__Nitrosomonadales;f__Nitrosomonadaceae;g__		0.00176705	0.0033019	0.00227925	0.00250433	0.000300044	0.000801461	0.000595285	0.000380563	0.000726757		0	0	0	0	4.62338e-06	0	0	0		0	0	0	0	0	0	0	0		0	0	0	0	0	0	0	0
k__Bacteria;p__Proteobacteria;c__Betaproteobacteria;o__Rhodocyclales;f__Rhodocyclaceae;g__		0	0	0	0	0	0	0	0	0		0	0	0	0.000123426	0.000795221	0	0.0017234	0.000528077		0	0	0	0	0	0	0	0		0	0	0	0	0	0	0	0
k__Bacteria;p__Proteobacteria;c__Betaproteobacteria;o__Rhodocyclales;f__Rhodocyclaceae;g__Azoarcus		5.12188e-06	0	0	0	0	0	0	0	0		4.28706e-06	0	0	0.0025755	0.0188449	4.33447e-05	0.0380685	0.012121		0	0	0	0	0	0	0	6.2559e-06		0	0	0	0	0	0	0	0
k__Bacteria;p__Proteobacteria;c__Deltaproteobacteria;o__Desulfarculales;f__Desulfarculaceae;g__		0.0588196	0.0611391	0.0472894	0.0722116	0.00803313	0.0199913	0.0120881	0.0132114	0.0292219		0.017667	0.00826654	2.07723e-05	0.00370279	0.0123028	0.00873636	0.0265347	0.00301581		0.0288371	0.00175091	0.00752907	0.0024709	0.0286807	0.0139917	0.0171422	0.0437163		0.00690545	0.0724405	0	0.0119901	0.0137611	0.0145703	0.0232111	0.00418167
k__Bacteria;p__Proteobacteria;c__Deltaproteobacteria;o__Desulfarculales;f__Desulfarculaceae;g__Desulfarculus		0.000460969	0.000828476	0	0.000761521	7.73309e-05	7.83383e-05	0	0.000142325	4.45863e-06		0.00257652	0	0	0.000333251	0.000531689	6.7425e-05	0.00116916	0.00292505		0.000854049	6.515e-05	0.000139427	0.000274544	0.000609835	0.00112279	0.000925181	0.000875827		0	4.14111e-06	0	0.000158559	0.00121051	0.000962141	0.00070818	0
k__Bacteria;p__Proteobacteria;c__Deltaproteobacteria;o__Desulfobacterales;f__Desulfobacteraceae;g__		0.00449188	0.00948544	0.00525218	0.00947557	0.00136412	0.00201269	0.00075701	0.00126236	0.00408411		0.00420132	0.00120851	0	0.000411421	0.00602889	0.000963215	0.0126018	0.00561907		0.00610445	0.00786279	0.00362511	0.00386114	0.00857465	0.00384339	0.00574665	0.00919618		0.00660273	0.0129368	1.41886e-05	0.0167166	0.0203318	0.0126855	0.00620111	0.0208678
k__Bacteria;p__Proteobacteria;c__Deltaproteobacteria;o__Desulfovibrionales;f__Desulfovibrionaceae;g__		0.0839168	0.0831597	0.0891136	0.0693393	0.0297229	0.0583168	0.0646005	0.0540524	0.0499322		0.143947	0.110705	0.0966016	0.0167119	0.149682	0.053025	0.13345	0.123108		0.101752	0.0249606	0.040155	0.0629582	0.0783915	0.120455	0.107073	0.130598		0.150561	0.0975108	0.309731	0.080797	0.108941	0.128848	0.127849	0.152651
k__Bacteria;p__Proteobacteria;c__Deltaproteobacteria;o__Desulfovibrionales;f__Desulfovibrionaceae;g__Desulfovibrio		4.60969e-05	0.000222128	0.00066891	7.66632e-05	4.63985e-05	0.000108468	6.53781e-05	6.18802e-05	7.13381e-05		0.000210066	0.00143511	0	8.22842e-06	0.000374494	0.000178195	0.00171126	0.000969516		0.000137565	4.07188e-06	0.00100388	5.84136e-05	0.000147839	0.000590183	0.000165479	0.000675638		6.28288e-05	0.000244326	0	7.55042e-06	0	0.000162824	0.000167966	0
k__Bacteria;p__Proteobacteria;c__Epsilonproteobacteria;o__Campylobacterales;f__Campylobacteraceae;g__		5.12188e-06	0	2.47744e-05	0	3.09324e-06	0	0	0	4.45863e-06		0.032123	8.39243e-06	0	0.00145232	0.00233481	0.00126181	0.00192972	0		0	0	0	0	1.84798e-05	0	0	0		0	0	0	0	0	0	0	0
k__Bacteria;p__Proteobacteria;c__Gammaproteobacteria;o__Enterobacteriales;f__Enterobacteriaceae;g__		3.07313e-05	0.0080086	2.47744e-05	2.55544e-05	0.00378612	0.0689286	0.00212307	0.00218128	0.000236308		0.00068593	0.00034409	0.184245	0.0917346	0.000295896	0.0235024	2.83188e-05	0.000829246		0.0105466	0.0376934	0.12317	4.08895e-05	0.00441668	0.000374262	0.0565714	0.00220208		0.0393251	0.00800063	0.0600034	0.00255959	0.0367705	0.0813083	0.00959675	0.00482545
k__Bacteria;p__Proteobacteria;c__Gammaproteobacteria;o__Enterobacteriales;f__Enterobacteriaceae;g__Enterobacter		0	0	0	0	3.09324e-06	7.23122e-05	3.44095e-06	6.18802e-06	4.45863e-06		4.28706e-06	0	0.000192144	0	0	1.92643e-05	0	0		0	8.14375e-06	2.78854e-05	1.16827e-05	0	0	0	0		1.14234e-05	4.14111e-06	5.67542e-05	7.55042e-06	2.90523e-05	1.48022e-05	0.00654159	2.89991e-05
k__Bacteria;p__Proteobacteria;c__Gammaproteobacteria;o__Enterobacteriales;f__Enterobacteriaceae;g__Erwinia		0	0	0	0	0	0.000506186	2.40867e-05	4.64102e-05	0		0	8.39243e-06	0.000192144	0	1.38701e-05	2.88964e-05	0	0		0	0	0	0	0	0	7.52179e-06	0		5.71171e-06	0	2.36476e-05	7.55042e-06	0	0	0.000177045	0
k__Bacteria;p__Proteobacteria;c__Gammaproteobacteria;o__Enterobacteriales;f__Enterobacteriaceae;g__Escherichia		0	0	0	0	0.000108263	1.80781e-05	1.72048e-05	0	0		0	0	0	0	0	0	0	0		0	0	0	0	0	0	0	0		0	0	0	0	0	0	0	0
k__Bacteria;p__Proteobacteria;c__Gammaproteobacteria;o__Enterobacteriales;f__Enterobacteriaceae;g__Morganella		5.12188e-06	6.00345e-06	0	5.11088e-06	0	0	0	0	0		0	0.0075364	0.00284061	4.11421e-06	4.62338e-06	2.88964e-05	0	4.1256e-06		0	0	0	0	0.000129359	1.43947e-05	7.52179e-05	1.87677e-05		0	0	0	0	0	0	0	0
k__Bacteria;p__Proteobacteria;c__Gammaproteobacteria;o__Enterobacteriales;f__Enterobacteriaceae;g__Proteus		5.12188e-06	6.00345e-06	4.95489e-06	0	0	0	0	0	0		1.71482e-05	0.000125886	7.78962e-05	3.29137e-05	4.62338e-06	0.223885	0.000315552	2.88792e-05		0	0	0	0	3.69597e-05	1.43947e-05	7.52179e-06	1.87677e-05		0	0	0	0	0	0	0	0
k__Bacteria;p__Proteobacteria;c__Gammaproteobacteria;o__Enterobacteriales;f__Enterobacteriaceae;g__Providencia		0	0	0	0	0	0	0	0	0		0	0	5.19308e-06	1.23426e-05	0	4.81607e-05	0	0		0	4.07188e-06	0	0	0	0	7.52179e-06	6.2559e-06		5.71171e-06	0	2.83771e-05	0	0	0	0	0
k__Bacteria;p__Proteobacteria;c__Gammaproteobacteria;o__Enterobacteriales;f__Enterobacteriaceae;g__Serratia		0	0	0	0	0	0.000171742	1.03229e-05	1.85641e-05	0		0	0	0	0	4.62338e-06	0	0	0		0	0	0	0	0	0	0	0		0	0	0	0	0	0	4.53961e-06	0
k__Bacteria;p__Proteobacteria;c__Gammaproteobacteria;o__Legionellales;f__Coxiellaceae;g__Rickettsiella		0	6.00345e-06	9.90977e-06	0	2.78391e-05	5.12212e-05	1.37638e-05	9.28203e-06	4.01277e-05		2.14353e-05	0	0	0	0	0	0	0		1.71956e-05	0	5.57709e-05	5.84136e-06	0	0	0	1.25118e-05		5.71171e-06	8.28223e-06	4.25657e-05	1.51008e-05	2.42103e-05	0	4.53961e-06	2.31993e-05
k__Bacteria;p__Proteobacteria;c__Gammaproteobacteria;o__Pseudomonadales;f__Moraxellaceae;g__		0	0	0	0	0	0	0	0	0		0	0	5.19308e-06	0	0	4.81607e-06	0	0		0	0	0	0	0	0	0	0		0	0	0	0	0	0	0	0
k__Bacteria;p__Proteobacteria;c__Gammaproteobacteria;o__Pseudomonadales;f__Moraxellaceae;g__Acinetobacter		0	0	0	0	0	0	0	0	0		0	0	0	0	0	0	0	0		0	4.07188e-06	2.78854e-05	1.16827e-05	0	0	0	0		0	1.24233e-05	1.41886e-05	0	0	4.93406e-06	0.00616026	0
k__Bacteria;p__Proteobacteria;c__Gammaproteobacteria;o__Pseudomonadales;f__Pseudomonadaceae;g__		0.00230997	0.00396227	0.000644135	0.00127772	0.00227972	0.0024315	0.00993404	0.011847	0.00412424		0.0349996	0.148714	0.011404	2.05711e-05	1.38701e-05	4.81607e-06	4.04554e-06	1.23768e-05		0.0923749	0.0806109	0.158306	0.00352818	0.00312309	0.00362747	0.00342994	0.00721306		0.00669412	0.0499128	0.00275731	0.00752022	0.0251738	0.00649322	0.0234789	0.0172255
k__Bacteria;p__Proteobacteria;c__Gammaproteobacteria;o__Pseudomonadales;f__Pseudomonadaceae;g__Pseudomonas		5.12188e-06	6.00345e-06	0	0	0	9.03903e-06	1.37638e-05	1.54701e-05	4.45863e-06		2.57224e-05	1.67849e-05	5.19308e-06	1.23426e-05	0	0	8.09107e-05	0		1.71956e-05	4.07188e-06	0	0	0.000166319	4.31841e-05	0	1.87677e-05		0	4.14111e-06	0	7.55042e-06	0	4.93406e-06	5.44754e-05	1.15996e-05
k__Bacteria;p__Proteobacteria;c__Gammaproteobacteria;o__Xanthomonadales;f__Xanthomonadaceae;g__		0	0	0	0	0	2.10911e-05	0	2.78461e-05	0		0	0	0	0	0	0	0	0		0	4.07188e-06	0	5.84136e-06	0	0.000935656	0	0		0	4.14111e-06	4.72952e-06	0	1.45262e-05	9.86811e-06	9.07923e-06	1.15996e-05
k__Bacteria;p__Proteobacteria;c__Gammaproteobacteria;o__Xanthomonadales;f__Xanthomonadaceae;g__Stenotrophomonas		0	0	0	0	0	4.21821e-05	6.88191e-06	4.02222e-05	0		0	0	0	0	0	0	0	0		0	0	0	0	0	1.43947e-05	0	0		0	0	0	0	0	0	0	0
k__Bacteria;p__Proteobacteria;c__Gammaproteobacteria;o__Xanthomonadales;f__Xanthomonadaceae;g__Wohlfahrtiimonas		0	0	0	0	0	3.01301e-06	0	9.28203e-06	0		0	0	1.03862e-05	0	0	0	0	0		0	0	0	0	0	0	0	0		0	0	0	0	0	0	0	0
k__Bacteria;p__Spirochaetes;c__Spirochaetes;o__Spirochaetales;f__Spirochaetaceae;g__Treponema		0.000993644	0	0.0034486	0.00330163	5.87715e-05	0.000536316	0.00122154	0.000461008	0.00143568		0	0	0	0	0	0	0	0		0	0	0	0	0	0	0	0		0	0	0	0	0	0	0	0
k__Bacteria;p__Synergistetes;c__Synergistia;o__Synergistales;f__Dethiosulfovibrionaceae;g__		7.68281e-05	0.00514495	0	0.000459979	0.000126823	0.000635745	0.000732923	0.000853947	0.00164078		0	0	0	4.11421e-06	0	0	4.04554e-06	0		0	0	0	0	0	0	0	0		0	0	0	0	0	0	0	0
k__Bacteria;p__Synergistetes;c__Synergistia;o__Synergistales;f__Dethiosulfovibrionaceae;g__TG5		0	0	0	0	0	0	0	0	0		0	0	0	0	0	0.000346757	0	0		0	0	0	0	0	0	0	0		0	0	0	0	4.84205e-06	0	0	0
k__Bacteria;p__Synergistetes;c__Synergistia;o__Synergistales;f__Synergistaceae;g__Candidatus Tammella		0.00259679	0.00684393	0.00343869	0.00433403	0.000129916	0.0018982	0.0015037	0.000228957	0.000646502		0.00157764	0	7.27031e-05	0.000168683	0.000693507	0.000120402	0.00125816	0.00226083		0.00102027	6.515e-05	2.78854e-05	2.33654e-05	7.39194e-05	0.00253347	0.000466351	0.000644358		0.000182775	0.00162332	0	2.26513e-05	0.00294397	0.000671032	0.00236514	0
k__Bacteria;p__Tenericutes;c__CK-1C4-19;o__;f__;g__		5.12188e-06	0	4.95489e-06	5.11088e-06	0.000572249	0	3.78505e-05	0.00503086	4.45863e-06		0	0.0603584	1.03862e-05	0.000810499	0	0	0.00106398	0		0	0	0	0	0	1.43947e-05	7.52179e-06	0		0	0	0	0	0	0	0	0
k__Bacteria;p__Tenericutes;c__Mollicutes;o__Anaeroplasmatales;f__Anaeroplasmataceae;g__Anaeroplasma		0.000107559	3.60207e-05	0.000559902	0	3.09324e-06	0	0	0	9.36313e-05		0	0	0	0	0	0	0	0		5.73187e-06	0	0	0	0	0	0	0		0	0	0	0	0	0	0	0
k__Bacteria;p__Tenericutes;c__Mollicutes;o__RF39;f__;g__		0.00212046	0.000384221	0.00110494	0.00125217	0.00243438	1.2052e-05	0.000853357	3.09401e-06	0.00167645		0.00368687	0.00355839	1.55792e-05	0.00260841	0.00502561	0.000828365	0.00238687	0.00935273		0.00489502	0.00949969	0.000446167	0.0180732	0.00205126	0.00341154	0.00832663	0.0083141		0.008539	0.0113301	4.72952e-06	0.00978534	0.0075875	0.00757871	0.00158887	0.00575923
k__Bacteria;p__Tenericutes;c__Mollicutes;o__RsaHF231;f__;g__		0	0	0	0	0	0	0	0	0		0	0	0	0	0	3.37125e-05	0	0		0	0	0	0	0	0	0	0		0	0	0	0	0	0	0	0
k__Bacteria;p__Tenericutes;c__RF3;o__ML615J-28;f__;g__		0	0	0	0	0	0	0	0	0		0	0	0	0	0	0	0	0		8.59781e-05	0	0	0	3.69597e-05	5.75788e-05	0.000157958	0		0	0	0	0	0	0	0	0
k__Bacteria;p__Verrucomicrobia;c__Verrucomicrobiae;o__Verrucomicrobiales;f__Verrucomicrobiaceae;g__Akkermansia		0.000235606	3.60207e-05	0.000688729	0.00223345	0.000222713	0.00522155	0.000141079	0.000117572	0.000258601		0.00305667	0.000511938	0	1.64568e-05	0.000402234	9.15054e-05	0.000639195	0.00176576		0.000103174	0	0.000585594	0	0.000535916	4.31841e-05	0	0.000181421		0.000336991	0.0031224	0.00175465	0.000649336	0.0043869	5.42746e-05	0.000558373	0
