# Supplementary material for: Overlapping Community Compositions of Gut and Fecal Microbiomes in Lab-Reared and Field-Collected German Cockroaches
Source: Appl Environ Microbiol. 2018 Aug 17;84(17):e01037-18. doi: 10.1128/AEM.01037-18 (PMC6102980; doi:10.1128/AEM.01037-18)
Supplement: Supplemental file 7 [file zam017188703sd7.xlsx]

## Sheet: Core OTUs
# Core OTUs across 100 % of samples.
OTU ID	Taxonomic Assigment
4435875	Bacteroidetes_Bacteroidia_Bacteroidales_Rikenellaceae
3349140	Bacteroidetes_Bacteroidia_Bacteroidales_Porphyromonadaceae_Parabacteroides
1743136	Firmicutes_Clostridia_Clostridiales_Lachnospiraceae
10700	Planctomycetes_vadinHA49_PeHg47
144663	Planctomycetes_vadinHA49_PeHg47
4403261	Planctomycetes_vadinHA49_PeHg47
4346428	Proteobacteria_Deltaproteobacteria_Desulfovibrionales_Desulfovibrionaceae
364434	Proteobacteria_Deltaproteobacteria_Desulfovibrionales_Desulfovibrionaceae
New.ReferenceOTU98330	Proteobacteria_Deltaproteobacteria_Desulfovibrionales_Desulfovibrionaceae
# Core OTUs across 95 % of samples.
OTU ID	Taxonomic Assigment
4403259	Actinobacteria_Coriobacteriia_Coriobacteriales_Coriobacteriaceae
3084483	Bacteroidetes_Bacteroidia_Bacteroidales_Rikenellaceae
306330	Bacteroidetes_Bacteroidia_Bacteroidales_Porphyromonadaceae_Parabacteroides
735609	Bacteroidetes_Bacteroidia_Bacteroidales_Porphyromonadaceae_Parabacteroides
4435875	Bacteroidetes_Bacteroidia_Bacteroidales_Rikenellaceae
4435872	Bacteroidetes_Bacteroidia_Bacteroidales_Porphyromonadaceae_Dysgonomonas
3349140	Bacteroidetes_Bacteroidia_Bacteroidales_Porphyromonadaceae_Parabacteroides
3349141	Bacteroidetes_Bacteroidia_Bacteroidales_Porphyromonadaceae_Parabacteroides
New.ReferenceOTU97747	Bacteroidetes_Bacteroidia_Bacteroidales_Bacteroidaceae_Bacteroides
New.ReferenceOTU98956	Bacteroidetes_Bacteroidia_Bacteroidales_Porphyromonadaceae_Dysgonomonas
4410804	Firmicutes_Clostridia_Clostridiales_Ruminococcaceae
4298973	Firmicutes_Clostridia_Clostridiales_Ruminococcaceae
869324	Firmicutes_Clostridia_Clostridiales_Ruminococcaceae
4453060	Firmicutes_Bacilli_Lactobacillales_Enterococcaceae_Enterococcus
4410538	Firmicutes_Clostridia_Clostridiales_Ruminococcaceae
4316928	Firmicutes_Bacilli_Lactobacillales_Enterococcaceae_Enterococcus
205962	Firmicutes_Clostridia_Clostridiales_Ruminococcaceae
200879	Firmicutes_Clostridia_Clostridiales_Ruminococcaceae
4414659	Firmicutes_Clostridia_Clostridiales_Christensenellaceae
1743136	Firmicutes_Clostridia_Clostridiales_Lachnospiraceae
356030	Firmicutes_Clostridia_Clostridiales_Lachnospiraceae
New.ReferenceOTU96555	Firmicutes_Clostridia_Clostridiales_Ruminococcaceae
New.ReferenceOTU71	Firmicutes_Clostridia_Clostridiales_Ruminococcaceae
10700	Planctomycetes_vadinHA49_PeHg47
144663	Planctomycetes_vadinHA49_PeHg48
4403260	Planctomycetes_vadinHA49_PeHg49
4403261	Planctomycetes_vadinHA49_PeHg50
4346428	Proteobacteria_Deltaproteobacteria_Desulfovibrionales_Desulfovibrionaceae
535138	Proteobacteria_Gammaproteobacteria_Pseudomonadales_Pseudomonadaceae
3165769	Proteobacteria_Deltaproteobacteria_Desulfovibrionales_Desulfovibrionaceae
4474415	Proteobacteria_Deltaproteobacteria_Desulfarculales_Desulfarculaceae
4358326	Proteobacteria_Deltaproteobacteria_Desulfovibrionales_Desulfovibrionaceae
4313261	Proteobacteria_Gammaproteobacteria_Enterobacteriales_Enterobacteriaceae
4309531	Proteobacteria_Deltaproteobacteria_Desulfovibrionales_Desulfovibrionaceae
4329997	Proteobacteria_Deltaproteobacteria_Desulfovibrionales_Desulfovibrionaceae
4030175	Proteobacteria_Deltaproteobacteria_Desulfarculales_Desulfarculaceae
364434	Proteobacteria_Deltaproteobacteria_Desulfovibrionales_Desulfovibrionaceae
3139209	Proteobacteria_Deltaproteobacteria_Desulfovibrionales_Desulfovibrionaceae
New.ReferenceOTU54	Proteobacteria_Deltaproteobacteria_Desulfovibrionales_Desulfovibrionaceae
New.ReferenceOTU36	Proteobacteria_Deltaproteobacteria_Desulfovibrionales_Desulfovibrionaceae
New.ReferenceOTU98507	Proteobacteria_Deltaproteobacteria_Desulfovibrionales_Desulfovibrionaceae
New.ReferenceOTU98330	Proteobacteria_Deltaproteobacteria_Desulfovibrionales_Desulfovibrionaceae
