# Supplementary material for: Overlapping Community Compositions of Gut and Fecal Microbiomes in Lab-Reared and Field-Collected German Cockroaches
Source: Appl Environ Microbiol. 2018 Aug 17;84(17):e01037-18. doi: 10.1128/AEM.01037-18 (PMC6102980; doi:10.1128/AEM.01037-18)
Supplement: Supplemental file 8 [file zam017188703sd8.xlsx]

## Sheet: Sheet1
	Variable	Feature	Value	Coefficient	N	N.not.0	P.value	Q.value
7	Location	Metazoa__Nematoda__Goezia_pelagia	LocationApt2	0.619599	36	36	9.44158e-05	0.00460277
2	Location	Fungi__Basidiomycota__Trichosporon_laibachii	LocationApt2	0.0230111	36	23	7.5558e-06	0.00106774
10	Location	Metamonada__Preaxostyla__Saccinobaculus_ambloaxostylus	LocationApt2	0.0142036	36	29	0.000362709	0.0112499
14	Location	Alveolata__Gregarinasina__Gregarina_chortiocetes	LocationApt2	0.0055828	36	7	0.00190582	0.0464545
9	Location	Chloroplastida__Streptophyta__Oryza_sativa_rice	LocationApt2	-0.00693845	36	18	0.00033085	0.0112499
1	Location	Fungi__Saccharomycetales__Candida_sp._NRRL_Y-27690	LocationApt2	-0.0092704	36	11	4.90931e-06	0.00106774
3	Location	Fungi__Saccharomycetales__Candida_glabrata	LocationApt2	-0.514738	36	36	1.01063e-05	0.00106774
12	Location	Metazoa__Nematoda__Goezia_pelagia	LocationApt3	0.567014	36	36	0.000496108	0.0138202
15	Location	Fungi__Saccharomycetales__Lodderomyces_sp._Y-1	LocationApt3	0.0385514	36	8	0.00217098	0.0498048
13	Location	Fungi__Basidiomycota__Trichosporon_laibachii	LocationApt3	0.0170221	36	23	0.000725202	0.0188552
8	Location	Chloroplastida__Streptophyta__Datisca_glomerata	LocationApt3	0.0115056	36	8	0.000192468	0.0083403
11	Location	Metazoa__Nematoda__Anisakis_sp.	LocationApt3	0.00659	36	25	0.000374997	0.0112499
4	Location	Fungi__Saccharomycetales__Candida_sp._NRRL_Y-27690	LocationApt3	-0.0092704	36	11	1.09512e-05	0.00106774
5	Location	Alveolata__Gregarinasina__Gregarina_caledia	LocationApt3	-0.123458	36	35	3.10107e-05	0.00241884
6	Location	Fungi__Saccharomycetales__Candida_glabrata	LocationApt3	-0.494202	36	36	3.83734e-05	0.00249427
16	Tissue_source	Alveolata__Ciliophora__Nyctus_velox	Tissue_sourceGut	0.00744387	36	28	0.000105086	0.00292739
17	Tissue_source	Alveolata__Gregarinasina__Gregarina_caledia	Tissue_sourceGut	-0.0787921	36	35	0.000544539	0.0106185
